# Supplementary material for: Alterations in Immunomodulatory Potential of ADSCs Undergoing Osteogenic Differentiation in the Context of Future Therapeutic Applications
Source: Cells. 2026 Mar 30;15(7):614. doi: 10.3390/cells15070614 (PMC13072153; doi:10.3390/cells15070614)
Supplement: Supplementary file 1 [file cells-15-00614-s001.zip]

Archive with 1 entries (1 files):
- cells-4162628-supplementary.xlsx
