# Supplementary material for: Alterations in Immunomodulatory Potential of ADSCs Undergoing Osteogenic Differentiation in the Context of Future Therapeutic Applications
Source: Cells. 2026 Mar 30;15(7):614. doi: 10.3390/cells15070614 (PMC13072153; doi:10.3390/cells15070614)
Supplement: Supplementary file 1 [file cells-15-00614-s001.zip › cells-4162628-supplementary.xlsx]

## Sheet: significant_genes
gene_id	baseMean	log2FoldChange (Differentiated/Undifferentiated)	lfcSE	stat	pvalue	padj
ENST00000649195	421.069	10.1971	0.520337	19.5971	1.63558e-85	1.30267e-80
ENST00000595464	243.661	4.23023	0.218662	19.346	2.20434e-83	8.77836e-79
ENST00000295113	348.368	5.85207	0.30477	19.2016	3.5887e-82	9.52753e-78
ENST00000242465	770.651	4.28363	0.258306	16.5835	9.16827e-62	1.82554e-57
ENST00000319264	226.898	-3.37774	0.214272	-15.7638	5.5179e-56	8.78958e-52
ENST00000263112	3405.51	4.33908	0.292637	14.8275	9.72869e-50	1.29142e-45
ENST00000519387	223.7	4.44593	0.318239	13.9704	2.3634e-44	2.68908e-40
ENST00000308868	302.308	6.35306	0.459231	13.8341	1.58682e-43	1.5798e-39
ENST00000319518	4343.17	6.11873	0.446762	13.6957	1.07678e-42	9.52903e-39
ENST00000292430	134.25	3.88033	0.284322	13.6477	2.08349e-42	1.65941e-38
ENST00000222250	364.546	3.1967	0.237649	13.4514	3.02263e-41	2.18855e-37
ENST00000336916	964.706	-27.3017	2.04894	-13.3248	1.66059e-40	1.10216e-36
ENST00000355085	84.0989	4.38616	0.334782	13.1016	3.22594e-39	1.97641e-35
ENST00000398292	1463.04	3.96885	0.304597	13.0299	8.27613e-39	4.70829e-35
ENST00000498411	185.147	26.2512	2.02177	12.9843	1.50303e-38	7.98067e-35
ENST00000228938	7830.81	5.43748	0.419001	12.9773	1.64684e-38	8.19776e-35
ENST00000380007	172.48	3.0988	0.240347	12.893	4.92835e-38	2.30896e-34
ENST00000539261	15594.7	5.18653	0.405681	12.7847	1.99504e-37	8.8276e-34
ENST00000327773	20734.3	3.43046	0.26894	12.7555	2.90562e-37	1.21801e-33
ENST00000602725	271.411	-11.3251	0.894183	-12.6653	9.20272e-37	3.6648e-33
ENST00000271331	63.7044	9.15035	0.728594	12.5589	3.55143e-36	1.34694e-32
ENST00000505904	533.931	2.40599	0.192502	12.4985	7.60837e-36	2.75444e-32
ENST00000545199	4169.55	5.01811	0.40275	12.4596	1.23981e-35	4.29331e-32
ENST00000262953	993.387	3.43359	0.277103	12.391	2.92351e-35	9.7019e-32
ENST00000425408	760.874	4.36117	0.354593	12.2991	9.16159e-35	2.91874e-31
ENST00000421699	85.3331	-25.184	2.09547	-12.0183	2.84731e-33	8.72218e-30
ENST00000377047	499.671	-3.32931	0.279797	-11.899	1.19708e-32	3.5312e-29
ENST00000548493	536.123	6.40655	0.5442	11.7724	5.41506e-32	1.54031e-28
ENST00000357503	333.819	4.09979	0.348955	11.7488	7.16706e-32	1.96837e-28
ENST00000337989	918.72	3.067	0.261985	11.7068	1.17672e-31	3.12404e-28
ENST00000530681	386.857	2.53162	0.216735	11.6807	1.59983e-31	4.11032e-28
ENST00000523589	305.427	-3.3384	0.286233	-11.6632	1.96502e-31	4.8908e-28
ENST00000301242	866.966	5.36502	0.461007	11.6376	2.65342e-31	6.40407e-28
ENST00000304101	73.6341	2.47438	0.214433	11.5391	8.37514e-31	1.9619e-27
ENST00000600626	77.8173	5.59666	0.488612	11.4542	2.23982e-30	5.09694e-27
ENST00000554746	445.127	-3.32074	0.290197	-11.443	2.54773e-30	5.63657e-27
ENST00000449446	74.7155	-6.4731	0.567398	-11.4084	3.79649e-30	8.17231e-27
ENST00000321505	318.613	-2.71191	0.239655	-11.3159	1.09454e-29	2.2941e-26
ENST00000418984	47.0987	-8.79872	0.77954	-11.2871	1.52033e-29	3.10483e-26
ENST00000296506	47.4918	-5.26592	0.468446	-11.2412	2.55774e-29	5.09284e-26
ENST00000370109	191.763	-1.64395	0.146487	-11.2225	3.16082e-29	6.14017e-26
ENST00000532500	148.307	5.29106	0.475467	11.1281	9.15277e-29	1.73567e-25
ENST00000219271	846.065	3.09031	0.27899	11.0768	1.62606e-28	3.01183e-25
ENST00000379400	67.4505	-9.31662	0.845991	-11.0127	3.3203e-28	5.89245e-25
ENST00000405289	64.0169	-9.24155	0.839193	-11.0124	3.32924e-28	5.89245e-25
ENST00000327365	5420.5	4.01389	0.365305	10.9878	4.37574e-28	7.57631e-25
ENST00000462445	18.9978	4.23676	0.388971	10.8922	1.25525e-27	2.12715e-24
ENST00000405140	963.413	-3.1278	0.288928	-10.8255	2.60584e-27	4.32385e-24
ENST00000650287	98.4491	4.92542	0.456174	10.7972	3.54678e-27	5.76503e-24
ENST00000647112	31.3576	8.6136	0.80211	10.7387	6.69953e-27	1.06718e-23
ENST00000358321	2214.65	3.32136	0.30951	10.731	7.2777e-27	1.13655e-23
ENST00000395564	333.774	3.0128	0.281514	10.7021	9.945e-27	1.52323e-23
ENST00000405018	1332.92	2.09564	0.196601	10.6594	1.57644e-26	2.369e-23
ENST00000296318	110.833	-3.14182	0.294974	-10.6512	1.72178e-26	2.53949e-23
ENST00000374429	237.969	-3.94717	0.371395	-10.628	2.20896e-26	3.14169e-23
ENST00000510734	33.6766	2.35369	0.221455	10.6283	2.20091e-26	3.14169e-23
ENST00000511577	45.7837	-24.7149	2.33364	-10.5907	3.2918e-26	4.59963e-23
ENST00000416904	257.708	-1.12501	0.106453	-10.5681	4.18951e-26	5.75306e-23
ENST00000316754	91.4571	-2.36154	0.22374	-10.5549	4.82373e-26	6.51171e-23
ENST00000474902	158.151	26.0505	2.47026	10.5456	5.3206e-26	7.06274e-23
ENST00000155674	87.0999	25.2126	2.3946	10.5289	6.35499e-26	8.29753e-23
ENST00000520517	24.4307	-23.846	2.29556	-10.3879	2.81491e-25	3.61607e-22
ENST00000323534	249.129	-1.78459	0.171922	-10.3803	3.04884e-25	3.85441e-22
ENST00000551295	24.6201	-23.8633	2.3051	-10.3524	4.08165e-25	5.07948e-22
ENST00000533417	441.693	2.78405	0.269224	10.341	4.59636e-25	5.63202e-22
ENST00000515393	12.3566	7.26488	0.708636	10.2519	1.16008e-24	1.39993e-21
ENST00000258229	370.708	-2.01413	0.197455	-10.2004	1.97356e-24	2.34607e-21
ENST00000582743	4788.09	4.01521	0.393836	10.1951	2.08484e-24	2.4419e-21
ENST00000443185	219.516	-1.30313	0.127866	-10.1914	2.1668e-24	2.50111e-21
ENST00000420764	232.25	2.31968	0.228349	10.1585	3.0367e-24	3.45516e-21
ENST00000628479	33.8812	23.632	2.33001	10.1425	3.57969e-24	4.01561e-21
ENST00000366835	973.879	1.94697	0.193066	10.0845	6.46993e-24	7.157e-21
ENST00000314319	88.2461	-3.97446	0.394972	-10.0626	8.08027e-24	8.8159e-21
ENST00000379359	267.543	5.01514	0.498477	10.0609	8.22106e-24	8.8483e-21
ENST00000362021	748.1	2.55852	0.254551	10.0511	9.08414e-24	9.64687e-21
ENST00000356524	34.5041	8.75468	0.874749	10.0082	1.40259e-23	1.45079e-20
ENST00000634597	71.5262	23.6521	2.37703	9.95025	2.51542e-23	2.5685e-20
ENST00000639715	293.498	-11.4379	1.15058	-9.94103	2.75967e-23	2.78224e-20
ENST00000334660	744.322	-1.40506	0.141463	-9.93238	3.00987e-23	2.99656e-20
ENST00000254657	26.1373	-3.37458	0.340185	-9.91983	3.41324e-23	3.35619e-20
ENST00000448723	176.754	-2.95703	0.298463	-9.90751	3.86131e-23	3.75046e-20
ENST00000525982	131.033	5.92289	0.597976	9.90489	3.96397e-23	3.80378e-20
ENST00000286614	104.872	-4.87133	0.492565	-9.88973	4.61284e-23	4.37374e-20
ENST00000320785	7084.12	2.2544	0.228535	9.86458	5.928e-23	5.5546e-20
ENST00000244043	2709.87	-2.41531	0.24595	-9.82033	9.20389e-23	8.4259e-20
ENST00000622235	3976.95	2.74089	0.279519	9.80575	1.06353e-22	9.62563e-20
ENST00000255198	108.686	-2.31612	0.238292	-9.71966	2.48608e-22	2.22479e-19
ENST00000460982	199.248	-3.80157	0.392655	-9.68172	3.60603e-22	3.19118e-19
ENST00000372748	250.034	3.38716	0.350209	9.67181	3.97297e-22	3.47726e-19
ENST00000563934	28.8671	-5.2562	0.543813	-9.66545	4.22755e-22	3.65986e-19
ENST00000240587	226.484	-1.27488	0.132027	-9.65624	4.62546e-22	3.86202e-19
ENST00000301258	27.2903	4.3847	0.454153	9.65468	4.69628e-22	3.86202e-19
ENST00000309575	956.373	2.61916	0.271288	9.65452	4.70351e-22	3.86202e-19
ENST00000338700	292.794	-2.42446	0.25105	-9.65726	4.57948e-22	3.86202e-19
ENST00000375353	120.973	3.44607	0.35687	9.65639	4.61863e-22	3.86202e-19
ENST00000368679	2902.64	-3.14343	0.32578	-9.64891	4.96827e-22	4.03778e-19
ENST00000255448	373.465	-2.91066	0.302503	-9.62194	6.46006e-22	5.19715e-19
ENST00000397500	137.12	2.37891	0.247723	9.60311	7.75651e-22	6.17775e-19
ENST00000336138	765.796	3.73411	0.389027	9.59858	8.10541e-22	6.39172e-19
ENST00000292907	865.123	2.76134	0.288379	9.57536	1.015e-21	7.92554e-19
ENST00000233242	27.9671	4.65277	0.487912	9.53608	1.48328e-21	1.14696e-18
ENST00000617571	1565.03	3.04298	0.320318	9.4999	2.101e-21	1.609e-18
ENST00000513501	53.1869	3.28481	0.346511	9.47968	2.55073e-21	1.93482e-18
ENST00000279873	933.651	-2.82834	0.299552	-9.44189	3.66126e-21	2.75099e-18
ENST00000611080	1455.12	-1.22008	0.129544	-9.41826	4.58631e-21	3.41384e-18
ENST00000389703	482.748	4.05179	0.431349	9.39329	5.81531e-21	4.28858e-18
ENST00000304758	53.7663	-4.24869	0.454177	-9.3547	8.38357e-21	6.12585e-18
ENST00000544848	2285.07	2.72283	0.29117	9.35133	8.65533e-21	6.26693e-18
ENST00000372695	132.891	-1.99273	0.21336	-9.33975	9.65647e-21	6.894e-18
ENST00000560748	249.571	3.40427	0.364509	9.33933	9.6945e-21	6.894e-18
ENST00000369454	13.8426	-5.80863	0.623242	-9.32002	1.16316e-20	8.19836e-18
ENST00000388820	2160	1.63415	0.175417	9.31582	1.21019e-20	8.45496e-18
ENST00000327141	3867.27	2.18751	0.234933	9.31121	1.26382e-20	8.75289e-18
ENST00000465160	45.682	1.92956	0.207346	9.30597	1.32781e-20	9.11678e-18
ENST00000271588	1279.87	-4.53034	0.490696	-9.23247	2.64452e-20	1.78496e-17
ENST00000645523	237.589	2.4856	0.269272	9.23084	2.6852e-20	1.79719e-17
ENST00000370074	33.2174	-4.30717	0.467002	-9.22303	2.8881e-20	1.91688e-17
ENST00000262056	5849.02	-2.00199	0.217308	-9.21272	3.17953e-20	2.07617e-17
ENST00000268151	1108.04	1.77578	0.192753	9.2127	3.18022e-20	2.07617e-17
ENST00000265441	92.1929	-6.22218	0.677474	-9.18438	4.13889e-20	2.68005e-17
ENST00000372638	114.202	3.60703	0.39341	9.16862	4.79133e-20	3.07751e-17
ENST00000261438	457.421	-2.50648	0.273558	-9.16251	5.07032e-20	3.23064e-17
ENST00000329582	127.828	-3.69979	0.403988	-9.15816	5.27912e-20	3.33699e-17
ENST00000307961	154.338	-1.55003	0.169499	-9.14473	5.97763e-20	3.74877e-17
ENST00000332822	25.2522	4.0249	0.440597	9.13511	6.53402e-20	4.06569e-17
ENST00000369663	413.433	-2.24559	0.246424	-9.11274	8.03274e-20	4.9595e-17
ENST00000268459	29.1373	3.96663	0.436733	9.0825	1.06107e-19	6.50078e-17
ENST00000591714	36.8026	3.52059	0.387951	9.07482	1.13862e-19	6.92262e-17
ENST00000331803	43.9726	2.67455	0.294962	9.06743	1.21858e-19	7.35264e-17
ENST00000356005	135.506	-26.1997	2.89699	-9.04377	1.51359e-19	9.064e-17
ENST00000515896	2397.31	4.20774	0.465847	9.03244	1.67883e-19	9.97851e-17
ENST00000330753	677.31	-3.30165	0.366303	-9.01346	1.99655e-19	1.17791e-16
ENST00000297290	3713.17	1.98359	0.220351	9.00195	2.21749e-19	1.28916e-16
ENST00000568977	29.1009	4.94334	0.549119	9.00231	2.21017e-19	1.28916e-16
ENST00000423118	1648.09	2.13563	0.238113	8.96896	2.99324e-19	1.72753e-16
ENST00000396137	194.41	-3.01255	0.33641	-8.955	3.39745e-19	1.94671e-16
ENST00000263776	127.136	1.44943	0.162055	8.94405	3.75153e-19	2.13425e-16
ENST00000217939	1306.56	-5.60007	0.626383	-8.94033	3.88023e-19	2.19181e-16
ENST00000448120	469.974	-1.32901	0.149052	-8.91641	4.81626e-19	2.70138e-16
ENST00000623756	23.1193	2.10624	0.236623	8.90125	5.52221e-19	3.07568e-16
ENST00000329623	20.9552	-23.6	2.65709	-8.88191	6.57235e-19	3.62051e-16
ENST00000566264	1917.84	2.36341	0.266103	8.88159	6.59135e-19	3.62051e-16
ENST00000620360	1017.97	2.03775	0.229588	8.8757	6.94976e-19	3.79123e-16
ENST00000330634	524.761	2.16438	0.244128	8.86575	7.59924e-19	4.11734e-16
ENST00000395309	19.1241	-23.5112	2.65219	-8.86483	7.6621e-19	4.12335e-16
ENST00000452105	148.555	2.84845	0.321918	8.84837	8.88094e-19	4.74719e-16
ENST00000358747	24.2839	23.2471	2.63156	8.83397	1.01023e-18	5.32853e-16
ENST00000431232	1881.25	2.53858	0.287353	8.83435	1.00679e-18	5.32853e-16
ENST00000330258	14.9794	-23.1473	2.6213	-8.83048	1.04229e-18	5.46145e-16
ENST00000233813	9366.78	-6.21376	0.704001	-8.82635	1.08147e-18	5.62973e-16
ENST00000563985	140.988	4.37731	0.496113	8.82322	1.11213e-18	5.75176e-16
ENST00000427851	2036.84	3.75886	0.426099	8.82157	1.1287e-18	5.79978e-16
ENST00000268720	216.945	6.04687	0.685882	8.8162	1.18415e-18	6.04569e-16
ENST00000522720	506.09	-1.37237	0.155739	-8.81193	1.23005e-18	6.24001e-16
ENST00000343373	14.673	-23.1688	2.63001	-8.80938	1.25838e-18	6.30344e-16
ENST00000373461	191.078	2.76266	0.313591	8.80975	1.25426e-18	6.30344e-16
ENST00000303622	14.3353	22.6922	2.57632	8.80799	1.27413e-18	6.34246e-16
ENST00000225724	247.463	-1.40098	0.159103	-8.80546	1.30315e-18	6.44663e-16
ENST00000370251	23.0428	23.316	2.64914	8.80132	1.35213e-18	6.64762e-16
ENST00000261488	39.5834	-3.52181	0.400944	-8.78379	1.58052e-18	7.72285e-16
ENST00000259486	843.594	-3.153	0.35914	-8.77931	1.64488e-18	7.98828e-16
ENST00000527303	9342.49	2.13405	0.243202	8.77479	1.71223e-18	8.265e-16
ENST00000446994	13.3439	-23.0394	2.62658	-8.77164	1.76087e-18	8.44857e-16
ENST00000256733	25.3134	8.06219	0.919368	8.76927	1.79825e-18	8.57623e-16
ENST00000348721	110.799	1.91247	0.21818	8.76555	1.85874e-18	8.81196e-16
ENST00000395925	512.457	-1.89414	0.216229	-8.75992	1.95391e-18	9.20837e-16
ENST00000338315	13.5386	5.39212	0.616144	8.75139	2.10741e-18	9.87333e-16
ENST00000431933	12.1923	22.4677	2.56758	8.75054	2.12327e-18	9.88947e-16
ENST00000538577	19.036	23.0932	2.63971	8.7484	2.1639e-18	1.00201e-15
ENST00000261192	695.964	-2.63708	0.3016	-8.74363	2.25729e-18	1.03922e-15
ENST00000493444	27.0337	23.4465	2.682	8.74215	2.28714e-18	1.0469e-15
ENST00000296658	270.19	-2.07265	0.237141	-8.74014	2.32814e-18	1.05959e-15
ENST00000338560	3971.77	2.76058	0.316503	8.72214	2.73004e-18	1.23544e-15
ENST00000368324	386.426	-1.55763	0.17906	-8.69891	3.35097e-18	1.49939e-15
ENST00000368677	186.569	2.83164	0.325504	8.69926	3.34062e-18	1.49939e-15
ENST00000366691	60.9167	-2.86565	0.329475	-8.69763	3.38876e-18	1.50783e-15
ENST00000256404	14.4176	3.058	0.351724	8.6943	3.48969e-18	1.53558e-15
ENST00000488362	94.228	3.57118	0.41072	8.69491	3.47097e-18	1.53558e-15
ENST00000610520	215.863	-7.51802	0.86626	-8.67871	4.00294e-18	1.75175e-15
ENST00000222990	1459.32	1.80087	0.20754	8.6772	4.05644e-18	1.76371e-15
ENST00000369980	10584.5	2.69594	0.310711	8.67669	4.07455e-18	1.76371e-15
ENST00000291906	428.916	3.23306	0.373057	8.66641	4.4594e-18	1.91985e-15
ENST00000312216	28.8138	8.01214	0.926112	8.65137	5.08861e-18	2.17897e-15
ENST00000401867	102.989	-2.22474	0.257363	-8.64435	5.41133e-18	2.30477e-15
ENST00000455361	1576.57	4.75548	0.550853	8.63295	5.97903e-18	2.53301e-15
ENST00000301149	35.178	7.80764	0.906378	8.61411	7.04881e-18	2.9659e-15
ENST00000251166	691.066	2.67359	0.310984	8.59719	8.16911e-18	3.40648e-15
ENST00000311151	1993.87	-1.83409	0.213488	-8.59106	8.61739e-18	3.57469e-15
ENST00000521655	47.7132	-1.22662	0.142831	-8.58789	8.85808e-18	3.65549e-15
ENST00000294649	21.8867	-3.9752	0.463252	-8.58106	9.40042e-18	3.85931e-15
ENST00000263372	482.707	1.90103	0.222104	8.55922	1.1363e-17	4.61743e-15
ENST00000302060	82.5283	-1.78466	0.208505	-8.55929	1.13564e-17	4.61743e-15
ENST00000233809	413.61	6.92253	0.809329	8.55342	1.19495e-17	4.8311e-15
ENST00000490035	444.188	-3.78607	0.442738	-8.5515	1.21503e-17	4.88748e-15
ENST00000235307	279.852	-2.26419	0.265003	-8.54401	1.29639e-17	5.18856e-15
ENST00000646878	11.6747	2.45952	0.287968	8.54096	1.33117e-17	5.30111e-15
ENST00000650225	3342.07	1.7238	0.202022	8.5327	1.42971e-17	5.66522e-15
ENST00000219542	1766.6	4.30737	0.505003	8.52938	1.47132e-17	5.77891e-15
ENST00000252826	1395.68	2.51762	0.295175	8.52926	1.47292e-17	5.77891e-15
ENST00000532858	13.4364	7.14859	0.83824	8.5281	1.48776e-17	5.80853e-15
ENST00000258530	666.751	-1.52273	0.178836	-8.51467	1.67063e-17	6.4907e-15
ENST00000270112	18.3198	-3.34692	0.393157	-8.51295	1.6957e-17	6.52444e-15
ENST00000393203	812.51	-2.23432	0.26245	-8.51331	1.69037e-17	6.52444e-15
ENST00000251250	79.6388	-2.27567	0.267623	-8.50327	1.84321e-17	7.05792e-15
ENST00000220616	122.054	3.41093	0.401214	8.50153	1.87116e-17	7.13062e-15
ENST00000528368	2695.14	2.31077	0.271877	8.4993	1.9073e-17	7.23376e-15
ENST00000373886	746.17	-2.36388	0.278707	-8.48158	2.22154e-17	8.38562e-15
ENST00000537114	137.75	-1.57682	0.18626	-8.46573	2.5456e-17	9.56353e-15
ENST00000568370	50.6444	3.93335	0.464813	8.46222	2.62325e-17	9.80899e-15
ENST00000257548	101.071	-1.47821	0.17473	-8.45998	2.67432e-17	9.95321e-15
ENST00000541179	28144.4	-3.56231	0.421691	-8.4477	2.97104e-17	1.10061e-14
ENST00000306156	117.612	-2.06034	0.244402	-8.43013	3.45277e-17	1.27315e-14
ENST00000371953	277.566	-1.83417	0.21766	-8.42675	3.55394e-17	1.30441e-14
ENST00000612795	113.015	1.25704	0.149293	8.41997	3.76579e-17	1.37582e-14
ENST00000293825	654.151	1.55322	0.184646	8.4119	4.03408e-17	1.46712e-14
ENST00000354586	95.8144	-1.90964	0.227314	-8.40088	4.43145e-17	1.60431e-14
ENST00000016171	90.8163	-1.68877	0.201086	-8.39827	4.53116e-17	1.62607e-14
ENST00000316403	59.0484	-4.75137	0.565758	-8.39823	4.53241e-17	1.62607e-14
ENST00000380959	350.18	-2.71018	0.322995	-8.39079	4.8289e-17	1.72467e-14
ENST00000627576	14.0426	21.6469	2.58122	8.38631	5.01628e-17	1.7836e-14
ENST00000310574	696.45	1.93344	0.230579	8.38515	5.0663e-17	1.79338e-14
ENST00000521770	178.623	-3.08385	0.36811	-8.37752	5.40548e-17	1.90498e-14
ENST00000448775	1147.11	-2.23862	0.267281	-8.37554	5.49705e-17	1.92872e-14
ENST00000368680	3187.63	2.44299	0.291951	8.3678	5.87054e-17	2.05072e-14
ENST00000525054	37.8989	-8.48507	1.01419	-8.36635	5.94286e-17	2.06692e-14
ENST00000355422	11.7905	-6.0669	0.72646	-8.35132	6.75021e-17	2.33751e-14
ENST00000379742	14768.5	-3.4319	0.411279	-8.34447	7.1535e-17	2.46644e-14
ENST00000587393	2877.91	2.2488	0.269518	8.34376	7.19676e-17	2.47066e-14
ENST00000253039	1143.05	-1.79904	0.215706	-8.34025	7.41322e-17	2.52322e-14
ENST00000519560	2856.82	-3.51103	0.420973	-8.34027	7.41192e-17	2.52322e-14
ENST00000284322	537.701	-3.61683	0.433888	-8.33586	7.6939e-17	2.60761e-14
ENST00000343200	3978.14	-2.8599	0.343207	-8.33289	7.8891e-17	2.66244e-14
ENST00000613909	64.4387	-4.35407	0.522711	-8.32978	8.09903e-17	2.72175e-14
ENST00000647176	66.9466	-2.59981	0.312351	-8.32337	8.54964e-17	2.86111e-14
ENST00000543462	922.763	2.22915	0.267839	8.32272	8.59653e-17	2.86477e-14
ENST00000502613	130.655	-2.46321	0.295995	-8.32181	8.66305e-17	2.87491e-14
ENST00000612661	4059.56	-1.90764	0.229331	-8.3183	8.92371e-17	2.94912e-14
ENST00000330398	3699.79	1.88765	0.227016	8.31507	9.16976e-17	3.01791e-14
ENST00000517669	403.842	1.66649	0.200471	8.31289	9.3397e-17	3.06119e-14
ENST00000318782	161.335	3.08593	0.371676	8.30275	1.01726e-16	3.31618e-14
ENST00000444578	967.413	3.23873	0.39011	8.30208	1.02304e-16	3.31618e-14
ENST00000562017	163.153	4.78357	0.5762	8.30194	1.02426e-16	3.31618e-14
ENST00000549404	41.7117	6.1483	0.740681	8.30088	1.03347e-16	3.33247e-14
ENST00000447654	422.88	4.11151	0.49546	8.29837	1.05547e-16	3.38969e-14
ENST00000326735	467.87	1.89596	0.22857	8.29487	1.08708e-16	3.47716e-14
ENST00000367662	121.724	-6.53091	0.787731	-8.29078	1.1251e-16	3.58439e-14
ENST00000322224	295.312	3.95599	0.477219	8.28968	1.13552e-16	3.60318e-14
ENST00000219345	1726.36	2.39375	0.289061	8.2811	1.22039e-16	3.85711e-14
ENST00000380672	417.548	-2.81903	0.340929	-8.26866	1.35469e-16	4.26464e-14
ENST00000370645	1050.66	1.29896	0.157128	8.2669	1.37483e-16	4.31103e-14
ENST00000305253	150.535	-1.42001	0.171976	-8.25702	1.49349e-16	4.66473e-14
ENST00000396373	166.805	-1.46722	0.177717	-8.25594	1.5071e-16	4.68884e-14
ENST00000382496	729.972	-2.88708	0.349919	-8.25071	1.57458e-16	4.87974e-14
ENST00000338530	355.634	2.79909	0.339517	8.24434	1.66081e-16	5.12701e-14
ENST00000465242	197.919	1.51593	0.183926	8.24205	1.69286e-16	5.20577e-14
ENST00000369697	302.049	-4.48654	0.544956	-8.23285	1.82815e-16	5.60019e-14
ENST00000645492	31.3592	8.61693	1.04707	8.22954	1.87926e-16	5.73471e-14
ENST00000372733	1284	1.22508	0.148942	8.22519	1.94882e-16	5.92427e-14
ENST00000487010	115.417	-3.98778	0.484942	-8.22321	1.98126e-16	5.99999e-14
ENST00000329293	365.728	-3.167	0.38535	-8.21851	2.06052e-16	6.21638e-14
ENST00000612155	609.209	3.08685	0.375696	8.21633	2.09825e-16	6.30631e-14
ENST00000275080	21.2913	-21.9318	2.67247	-8.20657	2.27599e-16	6.81479e-14
ENST00000568223	1724.93	3.49662	0.426309	8.20207	2.36281e-16	7.04824e-14
ENST00000220876	1784.72	3.54222	0.432189	8.196	2.48513e-16	7.38549e-14
ENST00000566113	1650.25	3.03322	0.370167	8.19419	2.52282e-16	7.46962e-14
ENST00000284136	140.82	-6.21218	0.759162	-8.18295	2.76978e-16	8.17043e-14
ENST00000610579	3775.57	1.86649	0.228136	8.18145	2.80447e-16	8.24226e-14
ENST00000373008	309.558	-1.54312	0.188779	-8.17422	2.97789e-16	8.71973e-14
ENST00000372040	200.442	2.41922	0.296006	8.17288	3.01116e-16	8.78488e-14
ENST00000631659	37.8639	24.0516	2.94532	8.16605	3.18663e-16	9.26286e-14
ENST00000324333	162.404	-2.37213	0.290679	-8.16066	3.33198e-16	9.65013e-14
ENST00000278829	1932.55	2.29581	0.281363	8.15962	3.36071e-16	9.69809e-14
ENST00000263650	1496.05	2.03156	0.249041	8.15751	3.41993e-16	9.83335e-14
ENST00000244745	735.91	-1.81438	0.222562	-8.15222	3.5729e-16	1.02362e-13
ENST00000475656	96.6491	-2.52137	0.30956	-8.14502	3.79207e-16	1.08252e-13
ENST00000462619	83.0416	1.93124	0.237428	8.13402	4.15288e-16	1.17708e-13
ENST00000593286	26.0617	3.91594	0.481414	8.13424	4.14514e-16	1.17708e-13
ENST00000261254	91.8175	-2.66628	0.327815	-8.13349	4.17101e-16	1.17803e-13
ENST00000405158	10.5954	7.05185	0.867161	8.1321	4.219e-16	1.18737e-13
ENST00000376495	102.123	-1.42102	0.174851	-8.12702	4.39972e-16	1.23387e-13
ENST00000466335	117.111	1.23155	0.151555	8.12613	4.43199e-16	1.23856e-13
ENST00000340305	226.786	1.95441	0.240714	8.11922	4.69208e-16	1.30666e-13
ENST00000434752	106.869	1.96594	0.242217	8.11645	4.80006e-16	1.33208e-13
ENST00000405510	2418.55	2.12324	0.261961	8.10516	5.26753e-16	1.45673e-13
ENST00000327040	241.488	-2.8348	0.349824	-8.10351	5.33954e-16	1.47153e-13
ENST00000580382	584.48	2.62815	0.324828	8.0909	5.92246e-16	1.62655e-13
ENST00000011898	1038.04	1.5429	0.190773	8.0876	6.08524e-16	1.66552e-13
ENST00000328299	17.8444	-4.73363	0.585457	-8.08536	6.19808e-16	1.69059e-13
ENST00000372568	29.6623	3.33947	0.413077	8.08436	6.24914e-16	1.6987e-13
ENST00000559404	164.763	2.79526	0.345791	8.08368	6.28427e-16	1.70244e-13
ENST00000253083	595.612	2.0598	0.254852	8.08234	6.35363e-16	1.71539e-13
ENST00000348513	55.1268	-2.82638	0.35002	-8.0749	6.75327e-16	1.81713e-13
ENST00000268150	12302.1	1.65952	0.205762	8.06525	7.30847e-16	1.9599e-13
ENST00000373449	293.892	-1.09114	0.135364	-8.06077	7.58125e-16	2.01945e-13
ENST00000248564	1535.41	2.16077	0.268695	8.04173	8.85774e-16	2.33647e-13
ENST00000437406	1754.35	3.39585	0.422254	8.0422	8.8241e-16	2.33647e-13
ENST00000649730	47.4496	3.82482	0.475623	8.04171	8.85939e-16	2.33647e-13
ENST00000600490	231.09	6.90533	0.85899	8.03889	9.06568e-16	2.38299e-13
ENST00000302326	515.862	-2.41748	0.30091	-8.03387	9.44444e-16	2.47438e-13
ENST00000302475	156.944	-2.60513	0.324316	-8.03269	9.53548e-16	2.49004e-13
ENST00000636215	83.6813	-2.68732	0.33461	-8.03121	9.65186e-16	2.5122e-13
ENST00000199814	242.125	-1.00482	0.125135	-8.0299	9.75524e-16	2.52262e-13
ENST00000536055	46.684	23.6502	2.94523	8.03001	9.74683e-16	2.52262e-13
ENST00000420696	399.835	-2.07047	0.257984	-8.02557	1.01053e-15	2.60467e-13
ENST00000369449	162.175	-2.08149	0.259426	-8.02344	1.02822e-15	2.64172e-13
ENST00000338779	3581.05	2.69066	0.335504	8.01975	1.05961e-15	2.71363e-13
ENST00000526400	42.6296	-2.22955	0.278279	-8.0119	1.12947e-15	2.88326e-13
ENST00000311772	221.315	-1.30859	0.163361	-8.01043	1.14311e-15	2.89949e-13
ENST00000394464	614.772	-2.55356	0.318767	-8.01073	1.14031e-15	2.89949e-13
ENST00000367889	957.438	1.54277	0.192662	8.00766	1.16911e-15	2.95602e-13
ENST00000243347	121.875	-2.8434	0.355169	-8.00577	1.18717e-15	2.97338e-13
ENST00000328252	529.184	-2.43556	0.304205	-8.00631	1.18204e-15	2.97338e-13
ENST00000397404	1147.71	3.4261	0.42794	8.00603	1.18468e-15	2.97338e-13
ENST00000644374	33.8129	23.5614	2.94538	7.99944	1.24988e-15	3.12063e-13
ENST00000337975	151.547	1.73768	0.217719	7.98127	1.44838e-15	3.5937e-13
ENST00000379086	785.441	-1.83276	0.229625	-7.98155	1.44509e-15	3.5937e-13
ENST00000448778	20.3344	3.23302	0.405159	7.97963	1.46773e-15	3.6304e-13
ENST00000355415	1902.17	2.86505	0.359078	7.97892	1.47615e-15	3.63993e-13
ENST00000267890	148.251	-2.49662	0.312965	-7.97732	1.49544e-15	3.67611e-13
ENST00000367760	574.29	-3.03306	0.380314	-7.97515	1.5219e-15	3.72964e-13
ENST00000356663	3106.76	2.08563	0.261652	7.97102	1.5737e-15	3.84475e-13
ENST00000570132	340.327	4.53627	0.569685	7.96278	1.68223e-15	4.09734e-13
ENST00000438058	40.6364	2.16463	0.271999	7.95821	1.74543e-15	4.23831e-13
ENST00000263645	13946.7	1.74908	0.220095	7.94691	1.91224e-15	4.62925e-13
ENST00000221561	745.474	1.32691	0.167042	7.94353	1.96505e-15	4.72515e-13
ENST00000373475	212.068	-1.78276	0.224438	-7.94324	1.96965e-15	4.72515e-13
ENST00000566398	18.0849	6.16245	0.775797	7.94337	1.9676e-15	4.72515e-13
ENST00000480281	59.9538	-1.91709	0.241421	-7.94085	2.00798e-15	4.80263e-13
ENST00000379751	8614.03	2.97761	0.375064	7.93894	2.03919e-15	4.86268e-13
ENST00000252486	13257.4	5.17179	0.6519	7.93341	2.13208e-15	5.069e-13
ENST00000617445	94.34	-1.04859	0.132234	-7.92985	2.1942e-15	5.20116e-13
ENST00000367249	921.377	1.46393	0.184629	7.92902	2.20888e-15	5.20594e-13
ENST00000593646	1901.59	1.92485	0.242761	7.92899	2.20929e-15	5.20594e-13
ENST00000270357	1128.86	3.0728	0.387602	7.92771	2.23219e-15	5.2444e-13
ENST00000243501	104.74	-1.13822	0.143664	-7.92281	2.32196e-15	5.43925e-13
ENST00000526072	7335.48	1.70458	0.215181	7.92163	2.34423e-15	5.47533e-13
ENST00000374954	17.2186	3.04118	0.384057	7.91855	2.40301e-15	5.59619e-13
ENST00000353265	37.705	-1.38279	0.174825	-7.90957	2.58278e-15	5.97989e-13
ENST00000528485	8.77848	6.04919	0.764774	7.90978	2.57839e-15	5.97989e-13
ENST00000312521	212.73	-3.22049	0.407253	-7.90784	2.61887e-15	6.04587e-13
ENST00000644628	634.682	-1.38239	0.175061	-7.89657	2.8668e-15	6.59911e-13
ENST00000618091	156.117	2.34525	0.297076	7.89443	2.91651e-15	6.6942e-13
ENST00000562883	60.7523	3.16096	0.400813	7.88638	3.1109e-15	7.11985e-13
ENST00000611875	20.8004	23.2171	2.9457	7.88168	3.2301e-15	7.37149e-13
ENST00000632966	114.838	-1.56119	0.198156	-7.87857	3.31142e-15	7.53547e-13
ENST00000378061	49.4761	-1.40246	0.17828	-7.86662	3.64354e-15	8.24413e-13
ENST00000586839	339.898	1.69134	0.215061	7.86445	3.70709e-15	8.36416e-13
ENST00000262318	2931.86	2.04555	0.260121	7.86383	3.7257e-15	8.38241e-13
ENST00000393952	158.503	3.07763	0.39172	7.8567	3.94372e-15	8.84794e-13
ENST00000522362	135.923	-2.74519	0.349464	-7.85543	3.98414e-15	8.91352e-13
ENST00000248553	13207.6	2.04079	0.259819	7.85464	4.00922e-15	8.94448e-13
ENST00000300456	1295.34	2.11289	0.269069	7.85261	4.07475e-15	9.06531e-13
ENST00000394634	22.1913	-7.71337	0.983882	-7.83972	4.51536e-15	1.00176e-12
ENST00000257527	569.141	-2.57121	0.327996	-7.83913	4.53674e-15	1.0037e-12
ENST00000611344	503.454	3.49171	0.445473	7.83821	4.57026e-15	1.00832e-12
ENST00000379938	267.05	-1.49064	0.190313	-7.83258	4.77959e-15	1.05159e-12
ENST00000250930	1796.76	2.41353	0.308163	7.83197	4.80273e-15	1.05377e-12
ENST00000241463	137.522	2.25948	0.288578	7.82971	4.88998e-15	1.06996e-12
ENST00000547643	328.822	3.07059	0.392484	7.82349	5.13793e-15	1.12114e-12
ENST00000405409	1216.55	-1.63224	0.208672	-7.82204	5.19737e-15	1.13101e-12
ENST00000375136	4466.95	2.98419	0.381713	7.8179	5.37125e-15	1.16566e-12
ENST00000623402	2346.05	2.45627	0.314265	7.81593	5.45591e-15	1.18082e-12
ENST00000264079	839.142	2.07895	0.266449	7.80243	6.07247e-15	1.3107e-12
ENST00000354488	961.088	1.6555	0.212245	7.79998	6.19188e-15	1.33286e-12
ENST00000284881	42.1181	-2.50028	0.320672	-7.79701	6.33932e-15	1.36092e-12
ENST00000295748	273.535	-2.01134	0.258129	-7.79199	6.59638e-15	1.40851e-12
ENST00000442216	191.052	1.88961	0.242501	7.7922	6.58503e-15	1.40851e-12
ENST00000332783	123.279	-1.7753	0.227927	-7.78889	6.75997e-15	1.43958e-12
ENST00000299575	292.597	-2.05421	0.263822	-7.78636	6.89648e-15	1.46474e-12
ENST00000470729	186.644	3.72014	0.477901	7.78432	7.0089e-15	1.48466e-12
ENST00000372663	1181.62	2.8906	0.371492	7.78106	7.19166e-15	1.51933e-12
ENST00000519004	3326.48	-1.46127	0.187838	-7.77942	7.28557e-15	1.5351e-12
ENST00000303004	3364.57	1.88215	0.242072	7.77517	7.53469e-15	1.57923e-12
ENST00000359676	82.8067	-1.93741	0.249215	-7.77405	7.60142e-15	1.58904e-12
ENST00000552039	565.233	2.17617	0.279946	7.77352	7.63317e-15	1.5915e-12
ENST00000399302	196.718	-1.97749	0.254436	-7.77205	7.72259e-15	1.60594e-12
ENST00000020945	1186.02	-2.30904	0.297247	-7.76809	7.96789e-15	1.65263e-12
ENST00000345807	2820.03	2.43097	0.312978	7.76721	8.02368e-15	1.65988e-12
ENST00000615873	187.144	2.279	0.293433	7.76666	8.05807e-15	1.66268e-12
ENST00000632706	2282.26	4.58797	0.590932	7.76395	8.23242e-15	1.69426e-12
ENST00000331552	116.72	1.86309	0.240221	7.75571	8.78475e-15	1.80327e-12
ENST00000333503	816.529	2.6103	0.33662	7.75445	8.87305e-15	1.81672e-12
ENST00000447532	717.577	2.57899	0.332858	7.74802	9.33335e-15	1.90606e-12
ENST00000264775	131.95	1.5526	0.200607	7.73951	9.97998e-15	2.0329e-12
ENST00000456764	231.826	6.62697	0.856304	7.73905	1.00166e-14	2.03516e-12
ENST00000583313	160.564	-1.8534	0.239632	-7.73435	1.0393e-14	2.10626e-12
ENST00000417550	20.8755	-2.14754	0.277677	-7.73395	1.0426e-14	2.10758e-12
ENST00000367123	73.8501	-2.56534	0.33175	-7.73276	1.05242e-14	2.12206e-12
ENST00000368648	196.208	-2.13583	0.276252	-7.73147	1.06316e-14	2.13504e-12
ENST00000536859	38.0636	7.16814	0.927154	7.73134	1.06422e-14	2.13504e-12
ENST00000342449	119.093	-2.02109	0.261451	-7.73028	1.0731e-14	2.14476e-12
ENST00000393304	15.124	22.7731	2.94602	7.73012	1.07445e-14	2.14476e-12
ENST00000294338	6.90092	4.53983	0.587781	7.72367	1.13028e-14	2.24494e-12
ENST00000498664	650.75	3.13045	0.405295	7.72387	1.12846e-14	2.24494e-12
ENST00000261714	308.718	-1.0914	0.141329	-7.72242	1.14144e-14	2.25587e-12
ENST00000595018	14.8833	22.7509	2.94604	7.72253	1.14041e-14	2.25587e-12
ENST00000389851	85.0035	-1.66683	0.216097	-7.71336	1.2255e-14	2.41004e-12
ENST00000373709	2845.97	3.05922	0.396732	7.71106	1.24775e-14	2.44461e-12
ENST00000375992	85.618	-1.36708	0.177291	-7.71091	1.24922e-14	2.44461e-12
ENST00000379698	418.796	-1.75319	0.227375	-7.71058	1.25247e-14	2.44495e-12
ENST00000224140	424.395	-2.64102	0.342936	-7.7012	1.34792e-14	2.62484e-12
ENST00000562041	126.456	2.83964	0.368876	7.6981	1.38105e-14	2.6828e-12
ENST00000487577	691.692	3.45619	0.449041	7.69682	1.39489e-14	2.70311e-12
ENST00000371538	134.584	-1.7695	0.229924	-7.69603	1.40362e-14	2.71342e-12
ENST00000371696	1188.26	2.38097	0.309445	7.69431	1.42259e-14	2.74343e-12
ENST00000472577	466.493	1.73552	0.225569	7.69398	1.42623e-14	2.74381e-12
ENST00000631006	427.771	-2.04019	0.265299	-7.69013	1.46987e-14	2.82095e-12
ENST00000354532	1163.01	1.38591	0.180332	7.68534	1.52592e-14	2.92149e-12
ENST00000368107	1096.35	3.46767	0.451424	7.68164	1.57065e-14	2.99383e-12
ENST00000369409	646.264	-2.20478	0.287021	-7.68159	1.57123e-14	2.99383e-12
ENST00000486058	2150.15	2.97557	0.387452	7.67984	1.59282e-14	3.02773e-12
ENST00000216274	126.717	2.20909	0.287859	7.67421	1.66438e-14	3.15175e-12
ENST00000373312	7966.4	2.39046	0.311498	7.67409	1.66598e-14	3.15175e-12
ENST00000538936	3299.97	2.46449	0.321254	7.67148	1.70027e-14	3.20901e-12
ENST00000474713	132.201	1.69604	0.221117	7.67031	1.71587e-14	3.23078e-12
ENST00000322090	294.449	-1.62897	0.212385	-7.66988	1.72161e-14	3.23298e-12
ENST00000382824	55.4753	-2.52783	0.32959	-7.66961	1.72516e-14	3.23298e-12
ENST00000249806	711.64	1.90981	0.249105	7.6667	1.76473e-14	3.29938e-12
ENST00000361203	334.884	-3.54021	0.461933	-7.66389	1.80381e-14	3.36455e-12
ENST00000072869	634.422	2.09773	0.273948	7.6574	1.89732e-14	3.53071e-12
ENST00000302085	103.712	-2.35627	0.307769	-7.65598	1.91849e-14	3.56178e-12
ENST00000245185	9743.13	3.11044	0.406389	7.65385	1.95045e-14	3.60537e-12
ENST00000354884	2707.08	2.36823	0.309419	7.65382	1.95103e-14	3.60537e-12
ENST00000249269	45.4103	-2.54371	0.332445	-7.65153	1.98609e-14	3.66167e-12
ENST00000252029	2790.03	4.00257	0.523398	7.64727	2.05295e-14	3.7762e-12
ENST00000477256	1941.98	-1.21705	0.159242	-7.64276	2.1261e-14	3.90174e-12
ENST00000578424	122.612	1.74101	0.227826	7.64184	2.14139e-14	3.92077e-12
ENST00000359984	2069.43	2.53044	0.331198	7.64027	2.16767e-14	3.95979e-12
ENST00000215730	306.551	-1.40227	0.183661	-7.6351	2.25643e-14	4.11248e-12
ENST00000293971	1651.2	3.67767	0.482049	7.62925	2.36126e-14	4.29372e-12
ENST00000274938	625.417	2.26575	0.29702	7.62828	2.37913e-14	4.31635e-12
ENST00000421812	153.971	-1.65649	0.217175	-7.62746	2.39418e-14	4.33379e-12
ENST00000463101	17.5095	3.65523	0.479425	7.62419	2.45574e-14	4.43515e-12
ENST00000263666	362.355	-1.59504	0.209245	-7.62284	2.48151e-14	4.45189e-12
ENST00000339877	720.706	2.10777	0.276503	7.62296	2.47931e-14	4.45189e-12
ENST00000361488	236.633	-1.78519	0.23419	-7.62283	2.48178e-14	4.45189e-12
ENST00000268719	193.099	-1.26135	0.165482	-7.62229	2.49207e-14	4.45345e-12
ENST00000620195	50.8539	-1.44774	0.189938	-7.6222	2.49383e-14	4.45345e-12
ENST00000311487	5811.22	2.42811	0.318582	7.62163	2.50494e-14	4.46327e-12
ENST00000450361	385.007	2.17833	0.285829	7.62109	2.51538e-14	4.47187e-12
ENST00000393844	185.49	3.88503	0.509951	7.61844	2.56754e-14	4.55443e-12
ENST00000379454	921.103	-2.24462	0.294814	-7.61366	2.66432e-14	4.7156e-12
ENST00000219789	1222.51	2.61905	0.344041	7.6126	2.68639e-14	4.74412e-12
ENST00000435319	185.132	-2.36662	0.310901	-7.61211	2.69653e-14	4.7515e-12
ENST00000620010	11.7607	22.4215	2.94636	7.60992	2.7426e-14	4.822e-12
ENST00000304363	79.6244	-2.15375	0.283117	-7.60727	2.79953e-14	4.91127e-12
ENST00000282077	27.352	-2.85183	0.374954	-7.60582	2.83098e-14	4.95553e-12
ENST00000377474	372.393	-1.90923	0.251067	-7.60448	2.86057e-14	4.98541e-12
ENST00000550050	7332.43	1.36057	0.178912	7.60472	2.85528e-14	4.98541e-12
ENST00000356454	87.2111	-1.9414	0.255355	-7.60275	2.89893e-14	5.03024e-12
ENST00000446493	11.6316	22.4006	2.94637	7.60277	2.89866e-14	5.03024e-12
ENST00000372146	293.992	-1.65396	0.217579	-7.60164	2.92394e-14	5.06261e-12
ENST00000518001	77.3389	1.14547	0.15081	7.59542	3.06793e-14	5.28893e-12
ENST00000530906	5.99803	-5.57658	0.734259	-7.59483	3.08197e-14	5.30165e-12
ENST00000166139	2225.59	2.0299	0.267315	7.59367	3.10971e-14	5.33784e-12
ENST00000371497	117.674	-3.42002	0.450669	-7.58877	3.22966e-14	5.53182e-12
ENST00000392316	475.453	-2.83689	0.374154	-7.58216	3.39859e-14	5.79624e-12
ENST00000531972	2202.82	1.68999	0.222884	7.58236	3.39328e-14	5.79624e-12
ENST00000569956	4264.85	2.87945	0.379886	7.57978	3.46128e-14	5.89054e-12
ENST00000429936	373.151	3.39412	0.447914	7.57761	3.51966e-14	5.97712e-12
ENST00000569438	2182.63	-1.10942	0.146428	-7.57657	3.54806e-14	6.01252e-12
ENST00000621161	26.7332	-3.79624	0.501162	-7.57487	3.59475e-14	6.07871e-12
ENST00000372263	1727.47	2.10128	0.277423	7.57428	3.61124e-14	6.09366e-12
ENST00000630761	10.8573	22.3087	2.94648	7.5713	3.69508e-14	6.22196e-12
ENST00000614409	7.72909	-22.2993	2.94653	-7.56799	3.79035e-14	6.36891e-12
ENST00000395560	513.488	2.93626	0.388331	7.56122	3.99298e-14	6.69527e-12
ENST00000347708	522.752	2.51303	0.332375	7.56081	4.00568e-14	6.70245e-12
ENST00000545061	179.123	-2.25307	0.298014	-7.56027	4.02225e-14	6.71605e-12
ENST00000573815	450.781	2.08194	0.27561	7.55394	4.22285e-14	7.03626e-12
ENST00000520810	7.4652	-22.2537	2.94659	-7.55238	4.27377e-14	7.10624e-12
ENST00000459824	32.8203	2.21952	0.293961	7.5504	4.33931e-14	7.20018e-12
ENST00000375859	455.865	-1.8725	0.248074	-7.54816	4.41438e-14	7.30951e-12
ENST00000299977	772.517	-2.9174	0.386542	-7.54742	4.43968e-14	7.32097e-12
ENST00000343380	212.879	2.86375	0.379424	7.54761	4.4333e-14	7.32097e-12
ENST00000293350	1340.71	2.71437	0.359662	7.547	4.45411e-14	7.32959e-12
ENST00000264552	774.597	2.11789	0.280853	7.54094	4.66605e-14	7.66251e-12
ENST00000265686	5761.81	3.60124	0.477767	7.53765	4.78518e-14	7.84198e-12
ENST00000304698	205.236	-2.13809	0.284027	-7.52779	5.16061e-14	8.43987e-12
ENST00000370693	275.967	-1.03732	0.137827	-7.52627	5.221e-14	8.50372e-12
ENST00000318607	442.767	-2.16392	0.287561	-7.52506	5.26947e-14	8.56515e-12
ENST00000360631	168.121	-3.80061	0.50512	-7.52419	5.30493e-14	8.57808e-12
ENST00000393047	140.59	-1.78401	0.237116	-7.5238	5.32051e-14	8.57808e-12
ENST00000393812	3140.62	2.04812	0.27221	7.52402	5.31164e-14	8.57808e-12
ENST00000409548	182.545	3.89524	0.517694	7.52422	5.30347e-14	8.57808e-12
ENST00000393687	7.01043	-22.1665	2.9467	-7.5225	5.37368e-14	8.6463e-12
ENST00000397397	2845.25	3.79301	0.504305	7.52126	5.42511e-14	8.71145e-12
ENST00000355443	2285.32	3.37644	0.449012	7.51971	5.4898e-14	8.7976e-12
ENST00000361227	17593.9	1.90791	0.253784	7.51784	5.56901e-14	8.90661e-12
ENST00000433425	93.2537	2.34999	0.312642	7.51657	5.62336e-14	8.97551e-12
ENST00000261733	169.653	-1.63691	0.217818	-7.51504	5.68927e-14	9.06255e-12
ENST00000542652	294.266	-2.07039	0.275583	-7.51279	5.78813e-14	9.18329e-12
ENST00000321556	2434.13	1.48316	0.197449	7.5116	5.84109e-14	9.24889e-12
ENST00000557235	9.75691	22.1236	2.94666	7.50803	6.00256e-14	9.48572e-12
ENST00000382044	144.934	-2.76127	0.367902	-7.50547	6.12077e-14	9.65336e-12
ENST00000320676	545.05	-1.55965	0.207823	-7.5047	6.15694e-14	9.69122e-12
ENST00000356450	7.64784	-4.11076	0.547936	-7.50226	6.27289e-14	9.85425e-12
ENST00000358506	9.56367	22.0966	2.9467	7.49877	6.44206e-14	1.01001e-11
ENST00000373314	6710.17	2.82788	0.377191	7.49721	6.51904e-14	1.02007e-11
ENST00000320672	33.9458	-3.35689	0.447977	-7.49345	6.70878e-14	1.04157e-11
ENST00000474766	28.6809	2.38518	0.318275	7.49407	6.67688e-14	1.04157e-11
ENST00000540638	467.62	-2.54246	0.339283	-7.49363	6.6993e-14	1.04157e-11
ENST00000589606	6.62326	-22.0831	2.9468	-7.49391	6.68529e-14	1.04157e-11
ENST00000269445	288.85	-1.85256	0.247267	-7.49211	6.77748e-14	1.05019e-11
ENST00000637922	6.63048	-22.0756	2.9468	-7.49137	6.81597e-14	1.05411e-11
ENST00000525445	9.11442	22.0648	2.94679	7.48774	7.0068e-14	1.08152e-11
ENST00000429168	14.0745	-5.82699	0.778407	-7.48579	7.11157e-14	1.09557e-11
ENST00000309422	3079.44	1.87095	0.250017	7.48329	7.2484e-14	1.11449e-11
ENST00000371579	9292.02	3.63781	0.486202	7.4821	7.31419e-14	1.12244e-11
ENST00000555309	8.98196	22.0472	2.94682	7.48168	7.33795e-14	1.12392e-11
ENST00000480426	241.264	1.6991	0.227167	7.47953	7.45878e-14	1.14023e-11
ENST00000327423	230.851	-2.06916	0.276654	-7.47924	7.47549e-14	1.1406e-11
ENST00000262305	362.161	1.62165	0.216903	7.47639	7.63948e-14	1.16339e-11
ENST00000344327	60.8037	4.05346	0.542306	7.47448	7.75099e-14	1.17812e-11
ENST00000317459	169.441	2.02838	0.271415	7.47333	7.81919e-14	1.18622e-11
ENST00000358511	96.7694	-5.96993	0.799063	-7.47117	7.94859e-14	1.20356e-11
ENST00000295087	134.595	-1.62099	0.216998	-7.47003	8.01751e-14	1.21169e-11
ENST00000456170	8.76439	22.0122	2.94687	7.4697	8.03784e-14	1.21247e-11
ENST00000388825	28529.6	3.29233	0.440776	7.46939	8.05703e-14	1.21306e-11
ENST00000621820	6.21771	-22.0037	2.94693	-7.46665	8.22628e-14	1.23621e-11
ENST00000451964	63.7399	1.76154	0.235941	7.46604	8.26473e-14	1.23732e-11
ENST00000567300	1037.4	3.55238	0.475789	7.46628	8.24925e-14	1.23732e-11
ENST00000589785	263.113	2.37568	0.318487	7.45928	8.69955e-14	1.29997e-11
ENST00000475348	244.932	2.3138	0.31028	7.45714	8.84178e-14	1.31875e-11
ENST00000634206	8.48049	21.9671	2.94693	7.45423	9.03933e-14	1.3457e-11
ENST00000373873	1174.85	2.10485	0.282442	7.45234	9.16966e-14	1.36255e-11
ENST00000399808	10789.7	1.32822	0.178281	7.45016	9.32258e-14	1.38269e-11
ENST00000269740	1072.19	2.91737	0.391735	7.44731	9.52599e-14	1.41024e-11
ENST00000373148	467.295	1.55536	0.208863	7.44683	9.56097e-14	1.41279e-11
ENST00000382936	1795.14	2.43115	0.326483	7.44649	9.58533e-14	1.41377e-11
ENST00000309602	1624.58	2.78448	0.373991	7.44531	9.67158e-14	1.42385e-11
ENST00000616824	149.312	-1.22784	0.165033	-7.43997	1.00705e-13	1.47985e-11
ENST00000358935	169.064	-1.50518	0.202318	-7.43968	1.00926e-13	1.48036e-11
ENST00000413384	4710.55	2.07361	0.278763	7.43861	1.0175e-13	1.48971e-11
ENST00000321331	1583.64	1.27109	0.170945	7.43569	1.04022e-13	1.52018e-11
ENST00000371899	878.309	2.618	0.352176	7.43378	1.05538e-13	1.5377e-11
ENST00000642900	413.24	-1.7946	0.241414	-7.43369	1.05607e-13	1.5377e-11
ENST00000472174	1276.75	2.86261	0.385207	7.43137	1.07479e-13	1.56209e-11
ENST00000297156	430.89	-1.07814	0.145084	-7.4311	1.07695e-13	1.56238e-11
ENST00000512123	1139.47	-2.73121	0.367591	-7.43002	1.08583e-13	1.5724e-11
ENST00000350690	405.4	3.18422	0.428692	7.42777	1.10443e-13	1.59643e-11
ENST00000354775	901.03	-1.35705	0.182767	-7.425	1.12776e-13	1.6272e-11
ENST00000323544	2680.53	1.96859	0.265184	7.42351	1.14056e-13	1.64269e-11
ENST00000292513	43.7015	3.70708	0.499718	7.41836	1.18583e-13	1.70481e-11
ENST00000286918	701.124	2.15649	0.2908	7.41573	1.20961e-13	1.73586e-11
ENST00000262319	1641.4	2.91577	0.393236	7.4148	1.21809e-13	1.7449e-11
ENST00000485527	127.101	1.47248	0.198655	7.41226	1.24166e-13	1.77547e-11
ENST00000498491	4578	2.45621	0.331393	7.41178	1.24618e-13	1.77873e-11
ENST00000344592	661.742	3.29294	0.444353	7.41065	1.25684e-13	1.79074e-11
ENST00000370748	39.1466	-2.46097	0.332162	-7.40894	1.27317e-13	1.81077e-11
ENST00000303407	349.539	-1	0.135051	-7.40462	1.31529e-13	1.86734e-11
ENST00000383814	367.068	3.42476	0.462581	7.40359	1.32549e-13	1.87847e-11
ENST00000467169	22.3608	4.09043	0.552561	7.40268	1.33467e-13	1.88811e-11
ENST00000481757	111.605	1.8304	0.247285	7.40197	1.34177e-13	1.8948e-11
ENST00000275300	48.6418	-5.37593	0.726818	-7.39652	1.39803e-13	1.97075e-11
ENST00000478597	443.311	3.27935	0.443648	7.3918	1.44858e-13	2.0384e-11
ENST00000302631	1169.3	1.4535	0.196807	7.38541	1.51986e-13	2.13494e-11
ENST00000319863	1011.64	1.74691	0.236675	7.38106	1.57037e-13	2.202e-11
ENST00000303575	1251.68	-1.77072	0.23995	-7.37953	1.58848e-13	2.22348e-11
ENST00000587845	211.898	2.25145	0.305316	7.37417	1.65371e-13	2.31073e-11
ENST00000530028	826.991	-1.59888	0.21687	-7.37253	1.6742e-13	2.33526e-11
ENST00000339514	508.447	-2.65977	0.360943	-7.36896	1.71969e-13	2.39452e-11
ENST00000450241	45.0101	-1.8613	0.252656	-7.36695	1.74581e-13	2.42665e-11
ENST00000610745	997.703	-2.85935	0.388157	-7.36648	1.75188e-13	2.43084e-11
ENST00000490466	1624.52	2.73706	0.371741	7.36283	1.80058e-13	2.49407e-11
ENST00000582309	57.393	1.47714	0.200634	7.36234	1.80716e-13	2.49884e-11
ENST00000256637	635.609	2.23619	0.303855	7.35942	1.8471e-13	2.54964e-11
ENST00000538259	310.712	3.3955	0.461762	7.35336	1.93287e-13	2.66341e-11
ENST00000367701	71.6903	-2.42273	0.329699	-7.34829	2.00753e-13	2.76152e-11
ENST00000634142	148.377	-1.35456	0.184349	-7.3478	2.01503e-13	2.76705e-11
ENST00000359478	1524.39	-2.77213	0.377294	-7.34742	2.0207e-13	2.77007e-11
ENST00000522453	162.326	-1.10256	0.150148	-7.34314	2.0864e-13	2.85521e-11
ENST00000321437	313.398	-1.92433	0.262209	-7.33889	2.15378e-13	2.94236e-11
ENST00000292123	145.251	-1.31651	0.179481	-7.33513	2.21508e-13	3.01576e-11
ENST00000509479	54.3093	-1.80058	0.245525	-7.33361	2.24028e-13	3.04486e-11
ENST00000612885	525.742	1.64882	0.224899	7.33137	2.27806e-13	3.09094e-11
ENST00000322028	1301.44	1.4182	0.193502	7.32913	2.31651e-13	3.13777e-11
ENST00000357387	147.696	-2.07261	0.282812	-7.32859	2.32587e-13	3.1451e-11
ENST00000398104	3334.61	1.94776	0.265799	7.32794	2.33724e-13	3.15512e-11
ENST00000265093	1971.79	1.3601	0.185614	7.32753	2.34431e-13	3.15931e-11
ENST00000392806	45448.4	2.62955	0.358928	7.32613	2.36901e-13	3.1872e-11
ENST00000311008	4683.15	3.1412	0.428782	7.32587	2.37353e-13	3.18789e-11
ENST00000581560	18.7226	2.19444	0.299684	7.32252	2.43365e-13	3.26314e-11
ENST00000619858	104.872	2.00715	0.274151	7.32133	2.45521e-13	3.28651e-11
ENST00000442528	259.618	2.31214	0.315962	7.31778	2.52104e-13	3.36897e-11
ENST00000263095	107.491	-1.53495	0.209917	-7.31216	2.62888e-13	3.5072e-11
ENST00000409248	369.541	2.47855	0.339316	7.30454	2.7822e-13	3.70553e-11
ENST00000350766	77.4481	-9.51598	1.30311	-7.30251	2.82449e-13	3.75557e-11
ENST00000484875	705.67	-3.26339	0.446979	-7.30099	2.85658e-13	3.79192e-11
ENST00000283632	188.183	-1.38602	0.189881	-7.2994	2.89043e-13	3.83047e-11
ENST00000647506	3.944	-4.69081	0.642743	-7.2981	2.91856e-13	3.86133e-11
ENST00000220509	2270.7	1.94735	0.266884	7.29664	2.95054e-13	3.89716e-11
ENST00000357077	8.92971	-5.91012	0.810128	-7.29529	2.98017e-13	3.92977e-11
ENST00000397821	257.779	-1.44439	0.19802	-7.29415	3.00554e-13	3.95015e-11
ENST00000511865	536.606	2.18087	0.298984	7.29429	3.00232e-13	3.95015e-11
ENST00000305510	346.975	1.64868	0.226044	7.29362	3.01746e-13	3.95928e-11
ENST00000532375	369.496	3.27977	0.449749	7.29244	3.04394e-13	3.98091e-11
ENST00000275521	1578.29	-4.07642	0.559192	-7.28984	3.10315e-13	4.05169e-11
ENST00000374736	338.536	-2.37133	0.325467	-7.28591	3.19509e-13	4.15811e-11
ENST00000538440	1016.21	2.06692	0.283726	7.28493	3.21843e-13	4.18164e-11
ENST00000568415	427.683	4.02652	0.553541	7.27412	3.48697e-13	4.52318e-11
ENST00000267460	59.3917	-2.64078	0.363171	-7.27147	3.55602e-13	4.60525e-11
ENST00000217381	5585.19	3.46135	0.476135	7.26968	3.60337e-13	4.659e-11
ENST00000320602	1429.71	1.73312	0.238641	7.26247	3.80087e-13	4.90639e-11
ENST00000322177	1117.05	1.9821	0.273064	7.25874	3.90722e-13	5.02738e-11
ENST00000325285	7857.13	3.385	0.466353	7.25844	3.91584e-13	5.03034e-11
ENST00000373144	1646.81	2.5041	0.345168	7.25472	4.02489e-13	5.16209e-11
ENST00000452906	33.4286	3.08125	0.424761	7.25407	4.04427e-13	5.17861e-11
ENST00000320476	1011.67	1.67302	0.230675	7.25271	4.08504e-13	5.22243e-11
ENST00000264977	107.544	-2.93188	0.40426	-7.25247	4.09243e-13	5.22349e-11
ENST00000342456	850.749	1.66073	0.229053	7.25042	4.15493e-13	5.29478e-11
ENST00000246784	184.946	1.92437	0.265464	7.24908	4.19627e-13	5.33892e-11
ENST00000184956	126.81	-1.25916	0.173733	-7.24768	4.23983e-13	5.38573e-11
ENST00000357355	626.909	1.96007	0.270479	7.24669	4.27095e-13	5.40091e-11
ENST00000435422	230.678	-3.00882	0.415187	-7.24689	4.26444e-13	5.40091e-11
ENST00000526624	45.1891	1.98269	0.273601	7.24665	4.27212e-13	5.40091e-11
ENST00000301015	5177.1	1.6379	0.226143	7.24275	4.39692e-13	5.54988e-11
ENST00000308497	11.7643	-3.96623	0.54764	-7.2424	4.40811e-13	5.5552e-11
ENST00000307826	9135.11	2.55673	0.353083	7.24117	4.4483e-13	5.59699e-11
ENST00000530349	1309.83	2.5812	0.356509	7.24022	4.47967e-13	5.62757e-11
ENST00000402744	793.866	-2.49951	0.345279	-7.23909	4.51702e-13	5.66555e-11
ENST00000430490	262.602	1.51727	0.209705	7.23526	4.64636e-13	5.81861e-11
ENST00000265077	848.528	-5.58069	0.771447	-7.23407	4.68746e-13	5.86087e-11
ENST00000394725	120.828	-1.50538	0.208245	-7.22891	4.86878e-13	6.07346e-11
ENST00000567139	288.021	1.97213	0.272815	7.2288	4.87274e-13	6.07346e-11
ENST00000283875	45.4236	-2.20327	0.304859	-7.22716	4.93196e-13	6.13767e-11
ENST00000476320	140.013	2.31242	0.32001	7.22608	4.97127e-13	6.17694e-11
ENST00000393792	427.935	-1.33549	0.18484	-7.22509	5.00775e-13	6.21258e-11
ENST00000436518	90.5182	1.74303	0.24128	7.22411	5.04403e-13	6.24785e-11
ENST00000413699	3527.26	-1.08694	0.150532	-7.22062	5.17498e-13	6.4001e-11
ENST00000371421	598.25	2.84428	0.393965	7.21964	5.21273e-13	6.43679e-11
ENST00000427522	591.999	2.30817	0.319736	7.21898	5.23784e-13	6.45779e-11
ENST00000398119	45.67	-1.49397	0.207022	-7.21647	5.33529e-13	6.56777e-11
ENST00000246117	1949.14	2.17764	0.301816	7.21511	5.38921e-13	6.6239e-11
ENST00000260045	384.105	-1.68283	0.233253	-7.21462	5.40855e-13	6.63743e-11
ENST00000316549	184.653	-2.27596	0.315606	-7.21139	5.53828e-13	6.78618e-11
ENST00000285021	472.338	-1.57658	0.218694	-7.20909	5.63268e-13	6.89126e-11
ENST00000567836	134.888	1.98658	0.275611	7.20792	5.68145e-13	6.94026e-11
ENST00000620463	137309	-1.48844	0.206539	-7.20657	5.73778e-13	6.99833e-11
ENST00000361524	261.132	-2.03366	0.282209	-7.20623	5.7522e-13	7.00519e-11
ENST00000291270	504.558	3.11723	0.432861	7.20147	5.95676e-13	7.23219e-11
ENST00000534358	318.172	-2.44581	0.339624	-7.20152	5.95454e-13	7.23219e-11
ENST00000575632	12.9257	4.45193	0.618316	7.20009	6.01742e-13	7.28876e-11
ENST00000392386	27317.7	3.31449	0.460444	7.19848	6.08896e-13	7.35905e-11
ENST00000645220	553.835	-1.61823	0.224836	-7.19737	6.13865e-13	7.40786e-11
ENST00000367405	148.92	-1.77385	0.246728	-7.18949	6.50322e-13	7.83593e-11
ENST00000528164	633.256	1.78491	0.248277	7.18916	6.51915e-13	7.84327e-11
ENST00000596582	163.456	1.31448	0.182938	7.1854	6.70122e-13	8.05016e-11
ENST00000378119	1001.22	-1.39034	0.1935	-7.18519	6.71156e-13	8.05044e-11
ENST00000299238	1960.44	3.19136	0.444676	7.17682	7.13506e-13	8.53706e-11
ENST00000399440	209.662	-1.40902	0.196331	-7.17675	7.13869e-13	8.53706e-11
ENST00000393350	467.855	-2.6739	0.372718	-7.17406	7.28077e-13	8.69392e-11
ENST00000588012	400.844	-1.37342	0.19146	-7.17338	7.31685e-13	8.72392e-11
ENST00000334464	244.278	-2.08905	0.291271	-7.17219	7.38066e-13	8.78685e-11
ENST00000354161	1696.44	3.24689	0.452722	7.17193	7.39456e-13	8.79025e-11
ENST00000641815	61.4975	7.07167	0.986393	7.16923	7.54228e-13	8.9525e-11
ENST00000239007	151.056	-2.74622	0.383082	-7.16875	7.56866e-13	8.97044e-11
ENST00000531974	84.6128	2.07239	0.289111	7.16814	7.60211e-13	8.9967e-11
ENST00000332345	61.5517	-1.83992	0.256723	-7.16698	7.66726e-13	9.04691e-11
ENST00000397317	75.5685	3.55287	0.495714	7.16717	7.65653e-13	9.04691e-11
ENST00000526232	20.7201	8.01424	1.11839	7.16586	7.73007e-13	9.10753e-11
ENST00000544255	12.8376	21.1055	2.94623	7.16355	7.86169e-13	9.24892e-11
ENST00000597131	2955.57	3.46894	0.48448	7.16012	8.06043e-13	9.46874e-11
ENST00000452400	254.934	-2.47135	0.34521	-7.15896	8.12929e-13	9.53557e-11
ENST00000378076	148.851	-4.58859	0.641045	-7.15798	8.18717e-13	9.58935e-11
ENST00000268251	133.645	-1.95176	0.272682	-7.15762	8.20893e-13	9.59062e-11
ENST00000591349	202.282	2.5901	0.361869	7.15756	8.21235e-13	9.59062e-11
ENST00000619360	223.853	2.2608	0.315904	7.15662	8.26913e-13	9.64279e-11
ENST00000359750	91.0855	3.46487	0.48453	7.15099	8.61528e-13	1.00318e-10
ENST00000317483	183.925	-1.85318	0.259245	-7.14838	8.78074e-13	1.02095e-10
ENST00000370664	1702.47	2.8955	0.405273	7.14458	9.02727e-13	1.04808e-10
ENST00000372642	872.875	3.36371	0.470963	7.1422	9.18483e-13	1.06483e-10
ENST00000536171	983.053	1.43432	0.200979	7.13665	9.56338e-13	1.1071e-10
ENST00000589978	129.481	2.55503	0.358054	7.13589	9.61633e-13	1.11e-10
ENST00000606531	79.8356	3.35237	0.469783	7.13599	9.60923e-13	1.11e-10
ENST00000253407	21.1229	2.58269	0.362018	7.13414	9.73949e-13	1.12259e-10
ENST00000216218	1458.39	-1.47013	0.206139	-7.13171	9.91303e-13	1.14094e-10
ENST00000356321	168.66	-2.69774	0.378383	-7.12966	1.00616e-12	1.15609e-10
ENST00000482968	8.82517	-3.6839	0.516712	-7.1295	1.00736e-12	1.15609e-10
ENST00000247291	24.4929	-7.85529	1.10186	-7.12914	1.00997e-12	1.15741e-10
ENST00000311124	358.974	2.36281	0.33145	7.12871	1.01313e-12	1.15936e-10
ENST00000367463	218.64	-1.39696	0.196006	-7.12714	1.02477e-12	1.171e-10
ENST00000302956	1289.28	2.97786	0.417922	7.1254	1.0378e-12	1.18419e-10
ENST00000316048	18.7127	2.90214	0.407447	7.12273	1.05808e-12	1.20561e-10
ENST00000520965	21.229	-2.63907	0.370546	-7.12213	1.06274e-12	1.20918e-10
ENST00000333449	452.169	1.29906	0.182404	7.12187	1.06469e-12	1.20967e-10
ENST00000597595	11.2041	4.91415	0.690283	7.11904	1.08681e-12	1.23305e-10
ENST00000357575	1204.03	2.7191	0.382051	7.11713	1.10198e-12	1.24848e-10
ENST00000301336	145.055	2.58126	0.362714	7.11651	1.10694e-12	1.25232e-10
ENST00000591126	29.0149	-2.08564	0.293218	-7.11293	1.13606e-12	1.28344e-10
ENST00000421832	445.718	3.35841	0.472378	7.10958	1.16395e-12	1.31308e-10
ENST00000261560	27.3402	-2.92027	0.410779	-7.10912	1.16789e-12	1.31566e-10
ENST00000472944	155.997	-1.25769	0.176947	-7.10772	1.17973e-12	1.32713e-10
ENST00000378426	66.1035	-1.76177	0.247914	-7.10639	1.1912e-12	1.33815e-10
ENST00000242323	110.839	-2.06626	0.290782	-7.10585	1.19586e-12	1.34139e-10
ENST00000468508	23.7154	2.88837	0.406493	7.10559	1.19811e-12	1.34139e-10
ENST00000531590	83.8222	2.88943	0.406648	7.10547	1.19914e-12	1.34139e-10
ENST00000228740	541.886	-1.10008	0.154895	-7.1021	1.22876e-12	1.37259e-10
ENST00000273857	46.6794	5.17948	0.729379	7.10123	1.23655e-12	1.37935e-10
ENST00000265663	1837.91	1.52136	0.214259	7.10058	1.24238e-12	1.38393e-10
ENST00000266646	7.45767	-5.89164	0.829946	-7.09882	1.25829e-12	1.39969e-10
ENST00000340828	1280.28	-1.27214	0.17924	-7.09741	1.27118e-12	1.41205e-10
ENST00000343605	352.614	2.09845	0.295717	7.09614	1.28292e-12	1.42312e-10
ENST00000233668	375.589	2.75646	0.388613	7.09307	1.31169e-12	1.453e-10
ENST00000308508	1876.9	2.44393	0.344612	7.09184	1.32339e-12	1.46393e-10
ENST00000446046	92375.4	-2.72208	0.383947	-7.08974	1.34369e-12	1.48432e-10
ENST00000479970	9.24413	-5.95546	0.840187	-7.08826	1.35805e-12	1.49811e-10
ENST00000592737	1189.49	2.42988	0.342832	7.08767	1.36393e-12	1.50251e-10
ENST00000508498	38.7572	8.92196	1.25902	7.08642	1.37621e-12	1.51395e-10
ENST00000532090	1379.68	2.31051	0.326112	7.085	1.39049e-12	1.52754e-10
ENST00000305233	449.88	2.7894	0.394458	7.07148	1.53289e-12	1.68166e-10
ENST00000265361	492.199	-2.19592	0.310554	-7.07097	1.53858e-12	1.68559e-10
ENST00000262817	524.312	2.79187	0.394884	7.07011	1.54813e-12	1.69371e-10
ENST00000338995	166.509	1.60872	0.227577	7.06889	1.5618e-12	1.70632e-10
ENST00000358201	675.042	2.31214	0.327158	7.06735	1.57917e-12	1.72294e-10
ENST00000343575	825.532	-3.60737	0.510454	-7.06698	1.58342e-12	1.72522e-10
ENST00000367097	171.898	-2.11419	0.299202	-7.06611	1.5934e-12	1.73371e-10
ENST00000355716	2550.95	3.31606	0.469508	7.06284	1.63134e-12	1.77016e-10
ENST00000265857	565.092	1.63602	0.231648	7.06254	1.63489e-12	1.77159e-10
ENST00000511685	777.126	-2.37896	0.336972	-7.05981	1.66734e-12	1.80431e-10
ENST00000378891	1783.81	2.3355	0.330941	7.05716	1.69941e-12	1.83402e-10
ENST00000554311	145.007	-7.81977	1.10805	-7.05721	1.69882e-12	1.83402e-10
ENST00000309117	488.104	-1.24019	0.175809	-7.05421	1.73578e-12	1.87075e-10
ENST00000266025	2465.87	1.9435	0.275547	7.05325	1.74785e-12	1.8812e-10
ENST00000608763	164.515	1.77046	0.251101	7.05078	1.77924e-12	1.9124e-10
ENST00000424358	575.914	1.80365	0.255829	7.05019	1.78677e-12	1.91791e-10
ENST00000547566	1392.94	-1.24405	0.176467	-7.04978	1.79206e-12	1.921e-10
ENST00000621775	29.39	-1.61392	0.229001	-7.04763	1.81986e-12	1.94818e-10
ENST00000321337	500.853	1.18677	0.168438	7.04574	1.84477e-12	1.96955e-10
ENST00000275034	145.734	-1.60371	0.227635	-7.0451	1.85328e-12	1.97335e-10
ENST00000343106	287.3	-1.70342	0.241781	-7.04529	1.85082e-12	1.97335e-10
ENST00000596360	4031.23	3.32388	0.47185	7.04435	1.86334e-12	1.98141e-10
ENST00000309446	534.605	-2.32562	0.330188	-7.0433	1.87738e-12	1.99138e-10
ENST00000427575	339.813	1.52293	0.216224	7.04328	1.87772e-12	1.99138e-10
ENST00000434817	101.854	4.35021	0.617878	7.04057	1.91456e-12	2.02775e-10
ENST00000308488	144.626	-2.36924	0.336583	-7.03912	1.93462e-12	2.04628e-10
ENST00000396136	497.421	-2.18657	0.310827	-7.03467	1.99728e-12	2.10976e-10
ENST00000497048	687.136	-1.69213	0.240609	-7.03269	2.02587e-12	2.13711e-10
ENST00000322342	126.752	-1.37478	0.19553	-7.03106	2.04973e-12	2.15943e-10
ENST00000304636	104764	-2.7162	0.386356	-7.0303	2.06087e-12	2.16543e-10
ENST00000474629	216.477	-2.53391	0.360425	-7.03035	2.06018e-12	2.16543e-10
ENST00000446916	198.327	-1.48619	0.211462	-7.02816	2.09279e-12	2.19344e-10
ENST00000465314	14.5571	4.07631	0.579998	7.02814	2.09312e-12	2.19344e-10
ENST00000608872	435.135	-1.67264	0.237998	-7.02796	2.09578e-12	2.19344e-10
ENST00000426546	197.673	1.68342	0.239573	7.02674	2.11413e-12	2.20974e-10
ENST00000577830	1252.39	1.67856	0.238913	7.02582	2.12813e-12	2.22145e-10
ENST00000642647	8.12184	20.6955	2.94703	7.02249	2.17954e-12	2.27214e-10
ENST00000309993	118.195	-1.4071	0.200399	-7.02149	2.1951e-12	2.28537e-10
ENST00000272252	112.067	-1.06475	0.151665	-7.02044	2.21173e-12	2.29968e-10
ENST00000417404	101.896	-1.40462	0.200086	-7.02008	2.21749e-12	2.30266e-10
ENST00000566111	22.8438	-2.40967	0.343352	-7.01807	2.24952e-12	2.33288e-10
ENST00000401878	385.129	-1.63975	0.233683	-7.01699	2.26695e-12	2.3479e-10
ENST00000525724	1250.88	3.6167	0.515506	7.01582	2.28607e-12	2.36463e-10
ENST00000374142	627.259	1.3472	0.19207	7.01413	2.31386e-12	2.38779e-10
ENST00000398606	152.073	2.57471	0.367077	7.01409	2.31446e-12	2.38779e-10
ENST00000361390	45339.8	1.55461	0.221751	7.0106	2.37295e-12	2.44497e-10
ENST00000373935	51.8066	-2.08225	0.297057	-7.00961	2.38991e-12	2.45926e-10
ENST00000344691	1004.98	-1.58586	0.226378	-7.00535	2.46361e-12	2.53183e-10
ENST00000280362	161.261	1.78512	0.254832	7.00508	2.46848e-12	2.53241e-10
ENST00000465089	18.1978	-3.36437	0.480284	-7.00496	2.47054e-12	2.53241e-10
ENST00000553456	145.886	-1.09424	0.156254	-7.00298	2.50581e-12	2.56301e-10
ENST00000617994	5144.65	3.5278	0.503775	7.00274	2.51004e-12	2.56301e-10
ENST00000237654	1707.93	-1.40951	0.201287	-7.00252	2.51403e-12	2.5638e-10
ENST00000439326	98.5627	-1.20985	0.172881	-6.99817	2.59332e-12	2.64128e-10
ENST00000621663	61.5967	-1.08675	0.15532	-6.99681	2.61864e-12	2.66366e-10
ENST00000316623	17675.9	-2.60295	0.372082	-6.99564	2.64053e-12	2.68152e-10
ENST00000396981	234.901	-1.34405	0.19213	-6.99551	2.64294e-12	2.68152e-10
ENST00000336278	445.642	-1.82639	0.261099	-6.99499	2.65269e-12	2.68799e-10
ENST00000522387	1165.88	-1.1519	0.164817	-6.98895	2.76942e-12	2.80271e-10
ENST00000337679	459.51	3.37966	0.483793	6.98577	2.83294e-12	2.86336e-10
ENST00000546939	8706.77	1.14031	0.163254	6.9849	2.85064e-12	2.8776e-10
ENST00000318407	2748.36	3.1343	0.448753	6.98447	2.85934e-12	2.87908e-10
ENST00000492092	334.668	1.81128	0.259328	6.98452	2.8584e-12	2.87908e-10
ENST00000586564	429.111	2.83453	0.405874	6.98376	2.87383e-12	2.89002e-10
ENST00000260408	354.011	-2.02407	0.289835	-6.98353	2.87854e-12	2.8911e-10
ENST00000603017	69.0214	2.93425	0.420199	6.98299	2.88959e-12	2.89854e-10
ENST00000354216	322.781	1.00359	0.143727	6.98261	2.89744e-12	2.89912e-10
ENST00000422840	2359.26	-1.8859	0.27008	-6.98274	2.89481e-12	2.89912e-10
ENST00000468153	124.577	2.19228	0.313976	6.98231	2.90363e-12	2.90166e-10
ENST00000331890	199.626	2.11032	0.302246	6.98213	2.90737e-12	2.90175e-10
ENST00000434152	352.29	4.85829	0.696432	6.97598	3.03755e-12	3.02789e-10
ENST00000377093	213.064	-2.21522	0.317565	-6.97565	3.04457e-12	3.0311e-10
ENST00000509484	43.688	6.93676	0.9949	6.97232	3.11754e-12	3.09649e-10
ENST00000597279	1204.47	2.07922	0.298212	6.9723	3.11803e-12	3.09649e-10
ENST00000496384	160.064	-2.04162	0.292826	-6.97211	3.1223e-12	3.09687e-10
ENST00000369974	1911.43	2.48059	0.355816	6.97154	3.1349e-12	3.1055e-10
ENST00000469443	4.62017	-4.94951	0.710017	-6.97098	3.1475e-12	3.11411e-10
ENST00000585928	506.017	2.64431	0.379544	6.96705	3.23654e-12	3.19823e-10
ENST00000533795	19.649	-3.55109	0.509769	-6.96609	3.25864e-12	3.21608e-10
ENST00000464613	762.822	2.54424	0.365454	6.96187	3.35786e-12	3.3099e-10
ENST00000389017	694.333	3.04757	0.43784	6.96048	3.39118e-12	3.33862e-10
ENST00000617312	341.346	-1.68717	0.242436	-6.95923	3.4214e-12	3.36421e-10
ENST00000455824	497.394	-1.41484	0.203316	-6.95882	3.43144e-12	3.36992e-10
ENST00000334493	49.5463	7.45508	1.07158	6.95711	3.4732e-12	3.40673e-10
ENST00000261623	1628.98	3.04276	0.43753	6.9544	3.54063e-12	3.46434e-10
ENST00000216085	1349.27	3.61081	0.519354	6.9525	3.58867e-12	3.49845e-10
ENST00000253003	2302.93	1.94173	0.279285	6.95251	3.58838e-12	3.49845e-10
ENST00000553650	38.9362	-3.38449	0.486782	-6.95278	3.58155e-12	3.49845e-10
ENST00000370105	14.8135	-2.5473	0.366422	-6.95181	3.6064e-12	3.51143e-10
ENST00000426086	871.86	1.78414	0.256655	6.95152	3.61364e-12	3.51419e-10
ENST00000455127	5532.38	3.50872	0.504838	6.9502	3.64765e-12	3.54293e-10
ENST00000249289	1599.28	1.46272	0.210504	6.94865	3.688e-12	3.57776e-10
ENST00000373204	283.59	-1.05941	0.152579	-6.94335	3.82911e-12	3.70712e-10
ENST00000375341	1221.9	2.41326	0.347567	6.94329	3.83065e-12	3.70712e-10
ENST00000225927	5206.38	1.94563	0.280234	6.94288	3.84178e-12	3.71338e-10
ENST00000397676	898.89	2.36025	0.340238	6.93707	4.00328e-12	3.8648e-10
ENST00000388922	1499.06	3.1701	0.457149	6.9345	4.07662e-12	3.93083e-10
ENST00000434550	30.1016	4.72235	0.681037	6.93406	4.0893e-12	3.93829e-10
ENST00000389266	2664.06	-1.68517	0.243076	-6.93268	4.12935e-12	3.97206e-10
ENST00000397408	2981.68	3.61492	0.521451	6.93243	4.13672e-12	3.97434e-10
ENST00000270824	2223.13	2.75872	0.398085	6.92998	4.20892e-12	4.03884e-10
ENST00000375400	312.038	-2.05516	0.296622	-6.92855	4.25183e-12	4.0751e-10
ENST00000261883	573.187	-4.99848	0.721855	-6.9245	4.37523e-12	4.18833e-10
ENST00000299045	43.5779	-2.38195	0.344031	-6.92366	4.40115e-12	4.20809e-10
ENST00000262844	157.253	-2.17577	0.314277	-6.92311	4.41828e-12	4.2194e-10
ENST00000264658	114.453	-1.66051	0.239861	-6.9228	4.42795e-12	4.22357e-10
ENST00000540755	8.89019	20.3945	2.94684	6.92081	4.49062e-12	4.27822e-10
ENST00000398399	971.539	-2.6493	0.382888	-6.91926	4.54007e-12	4.32018e-10
ENST00000614790	104.092	-1.43656	0.207789	-6.91353	4.72746e-12	4.49312e-10
ENST00000296575	30.5082	3.19833	0.46278	6.91113	4.80799e-12	4.56421e-10
ENST00000647844	10.8323	-5.06401	0.732873	-6.9098	4.85343e-12	4.60186e-10
ENST00000340384	3844.5	1.91016	0.276472	6.90906	4.8788e-12	4.62041e-10
ENST00000381527	98.2865	-1.45385	0.210475	-6.90748	4.9335e-12	4.66667e-10
ENST00000373114	30.6112	-2.7195	0.393733	-6.90696	4.95167e-12	4.67719e-10
ENST00000392634	2559.38	1.89932	0.274992	6.90682	4.95636e-12	4.67719e-10
ENST00000309971	294.768	-1.15147	0.166736	-6.90594	4.98728e-12	4.70079e-10
ENST00000342784	1940.8	1.50177	0.217506	6.9045	5.03789e-12	4.74288e-10
ENST00000375011	443.326	-3.95973	0.573542	-6.90399	5.05612e-12	4.75442e-10
ENST00000500968	20.2868	-2.08331	0.301804	-6.90285	5.09693e-12	4.78715e-10
ENST00000397778	1292.69	2.62811	0.380759	6.9023	5.1167e-12	4.80006e-10
ENST00000373247	1869.48	3.26875	0.473669	6.90091	5.16707e-12	4.8416e-10
ENST00000341420	16.847	-3.23249	0.468435	-6.90062	5.17776e-12	4.84592e-10
ENST00000515118	350.664	3.97809	0.576585	6.8994	5.22225e-12	4.88183e-10
ENST00000309100	956.082	2.03508	0.295039	6.89767	5.28607e-12	4.93569e-10
ENST00000522098	388.355	-3.6045	0.522634	-6.89678	5.31928e-12	4.96089e-10
ENST00000351018	1845.92	2.10668	0.305471	6.89648	5.33082e-12	4.96583e-10
ENST00000231198	96.4733	-1.64579	0.238753	-6.8933	5.45133e-12	5.07216e-10
ENST00000434693	186.378	-2.46977	0.358382	-6.89144	5.52297e-12	5.13282e-10
ENST00000434436	7641.96	3.41007	0.494907	6.89033	5.5662e-12	5.16696e-10
ENST00000339834	113.162	-1.39116	0.201931	-6.88925	5.60866e-12	5.20032e-10
ENST00000270221	3375.35	2.19397	0.318518	6.88805	5.65615e-12	5.23825e-10
ENST00000226328	63.4387	-2.0985	0.304744	-6.8861	5.73441e-12	5.28003e-10
ENST00000294740	187.559	-2.28575	0.33193	-6.88625	5.72839e-12	5.28003e-10
ENST00000313269	961.007	1.90579	0.276749	6.88633	5.72508e-12	5.28003e-10
ENST00000360947	1349.52	2.34442	0.34044	6.88643	5.72088e-12	5.28003e-10
ENST00000436636	67.5547	-3.1792	0.461648	-6.88662	5.71317e-12	5.28003e-10
ENST00000289805	498.126	3.34776	0.48632	6.88387	5.82499e-12	5.35106e-10
ENST00000368061	21.6522	-3.85766	0.560391	-6.88388	5.82436e-12	5.35106e-10
ENST00000586802	2272.48	1.92019	0.27896	6.88341	5.84351e-12	5.36189e-10
ENST00000289656	910.477	2.16247	0.314265	6.88105	5.94131e-12	5.44536e-10
ENST00000215904	165.26	1.95689	0.284434	6.87995	5.98723e-12	5.48113e-10
ENST00000520164	162.667	-2.47277	0.359458	-6.87917	6.02034e-12	5.50512e-10
ENST00000389082	86.6526	-2.61312	0.379878	-6.87885	6.03363e-12	5.51094e-10
ENST00000611571	158.422	1.4941	0.21721	6.8786	6.04435e-12	5.51442e-10
ENST00000220772	576.598	-3.88853	0.565386	-6.87766	6.0844e-12	5.5446e-10
ENST00000251047	970.904	-2.24755	0.326834	-6.87674	6.12387e-12	5.57419e-10
ENST00000340192	460.038	1.51788	0.220752	6.87595	6.15791e-12	5.59877e-10
ENST00000319540	141.435	-1.44008	0.209547	-6.87236	6.31476e-12	5.73484e-10
ENST00000309334	85.6266	-3.37199	0.49074	-6.87124	6.36468e-12	5.76739e-10
ENST00000649909	36.3796	3.96373	0.576859	6.87123	6.36509e-12	5.76739e-10
ENST00000374888	73.6654	-1.5868	0.230963	-6.87037	6.40356e-12	5.79566e-10
ENST00000382070	419.605	-1.35339	0.197085	-6.86704	6.55474e-12	5.92575e-10
ENST00000469543	348.674	-2.00546	0.292059	-6.86662	6.57409e-12	5.93651e-10
ENST00000415995	885.378	1.83495	0.267389	6.86248	6.76759e-12	6.10432e-10
ENST00000262374	861.886	1.51894	0.221439	6.8594	6.9148e-12	6.23005e-10
ENST00000284987	836.821	-3.43885	0.501345	-6.85924	6.92292e-12	6.23032e-10
ENST00000377833	28.0406	-2.53984	0.370322	-6.85847	6.96009e-12	6.2567e-10
ENST00000227471	834.546	2.05482	0.299641	6.85759	7.00335e-12	6.28848e-10
ENST00000394053	191.994	-2.46035	0.358821	-6.85675	7.04424e-12	6.30388e-10
ENST00000464213	225.929	-3.6781	0.536419	-6.85677	7.04355e-12	6.30388e-10
ENST00000600918	17.7586	2.14608	0.312982	6.8569	7.03704e-12	6.30388e-10
ENST00000553645	82.4011	-1.48556	0.216711	-6.85503	7.12992e-12	6.37339e-10
ENST00000421241	213.431	2.60038	0.379364	6.85459	7.15165e-12	6.38565e-10
ENST00000370565	6.87316	-4.77743	0.697025	-6.85403	7.17983e-12	6.40364e-10
ENST00000376980	388.992	-1.20027	0.175139	-6.85324	7.21955e-12	6.42725e-10
ENST00000587427	1608.26	3.00272	0.438149	6.85318	7.22245e-12	6.42725e-10
ENST00000473989	114.621	-2.09627	0.306012	-6.85028	7.37036e-12	6.55156e-10
ENST00000449319	421.486	2.44002	0.356285	6.8485	7.4629e-12	6.61904e-10
ENST00000329146	210.999	3.52855	0.515354	6.84685	7.54917e-12	6.68811e-10
ENST00000413013	157.733	3.29046	0.480633	6.84609	7.58961e-12	6.71647e-10
ENST00000262613	523.267	1.75988	0.257098	6.84518	7.63784e-12	6.75164e-10
ENST00000240328	321.197	1.80976	0.264419	6.84428	7.6863e-12	6.78695e-10
ENST00000621511	322.799	-2.01028	0.293745	-6.84364	7.72045e-12	6.80956e-10
ENST00000247970	1455.35	2.43249	0.355482	6.84281	7.76533e-12	6.84157e-10
ENST00000263409	143.278	-2.17367	0.317674	-6.84245	7.78506e-12	6.85137e-10
ENST00000360244	4241.61	2.35415	0.344103	6.84142	7.8413e-12	6.89325e-10
ENST00000375412	45.8193	-1.98629	0.290353	-6.84093	7.86819e-12	6.90926e-10
ENST00000498536	130.692	3.31475	0.484599	6.84019	7.90908e-12	6.92989e-10
ENST00000611621	470.25	3.04183	0.444699	6.8402	7.90839e-12	6.92989e-10
ENST00000317840	23291.9	-2.53975	0.371403	-6.83825	8.01659e-12	7.01637e-10
ENST00000206423	6848.97	-2.62452	0.383892	-6.8366	8.10945e-12	7.08985e-10
ENST00000527644	49.059	3.12081	0.456533	6.83589	8.14984e-12	7.11735e-10
ENST00000646269	29.7797	-8.13634	1.1903	-6.83551	8.17158e-12	7.12852e-10
ENST00000264039	7476.24	2.17008	0.317517	6.83451	8.22863e-12	7.17044e-10
ENST00000399586	29.7574	-2.85916	0.418418	-6.83324	8.30152e-12	7.22604e-10
ENST00000263102	496.617	-1.58228	0.23164	-6.83079	8.44486e-12	7.34278e-10
ENST00000550042	11.9142	-2.55935	0.374699	-6.83041	8.46733e-12	7.3543e-10
ENST00000509803	5.49348	-4.9451	0.724063	-6.82966	8.51142e-12	7.38454e-10
ENST00000367975	167.919	-1.83864	0.269242	-6.82897	8.55273e-12	7.41231e-10
ENST00000253251	407.84	-1.33037	0.194846	-6.82779	8.62322e-12	7.46528e-10
ENST00000374514	1196.22	2.56836	0.376198	6.82714	8.66246e-12	7.4911e-10
ENST00000456915	14.1546	2.4762	0.362815	6.82497	8.79407e-12	7.59667e-10
ENST00000225844	6.34451	6.04466	0.885752	6.82433	8.83379e-12	7.62271e-10
ENST00000355552	1582.42	2.63114	0.385656	6.82251	8.9461e-12	7.71127e-10
ENST00000348108	7410.1	1.40193	0.205492	6.82232	8.95817e-12	7.71332e-10
ENST00000398337	223.16	1.79171	0.262635	6.82204	8.97579e-12	7.72015e-10
ENST00000278025	320.201	3.74384	0.549423	6.81414	9.48322e-12	8.1478e-10
ENST00000374759	3721.19	1.274	0.186971	6.81389	9.4995e-12	8.15299e-10
ENST00000343255	85.2798	-2.45246	0.359931	-6.81369	9.51236e-12	8.15524e-10
ENST00000373580	988.576	2.67779	0.393035	6.81309	9.55218e-12	8.18057e-10
ENST00000316355	187.905	-1.39929	0.205394	-6.81272	9.577e-12	8.19301e-10
ENST00000005257	593.468	-1.80515	0.26498	-6.81241	9.59796e-12	8.20213e-10
ENST00000401473	713.108	2.80746	0.412198	6.81094	9.69658e-12	8.27753e-10
ENST00000367506	97.7505	-1.78847	0.262679	-6.80856	9.85831e-12	8.3976e-10
ENST00000311481	8271.89	2.39764	0.352249	6.80666	9.98896e-12	8.49072e-10
ENST00000372343	1089.37	1.40381	0.206256	6.80618	1.00225e-11	8.51019e-10
ENST00000345146	1585.51	-1.31866	0.193795	-6.80444	1.0144e-11	8.60416e-10
ENST00000203407	1805.25	1.80769	0.265767	6.80179	1.03325e-11	8.75468e-10
ENST00000344922	116.78	-2.4665	0.362758	-6.79931	1.05122e-11	8.89747e-10
ENST00000083182	306.565	-1.61267	0.237219	-6.79825	1.05896e-11	8.92799e-10
ENST00000389462	93.0674	2.97321	0.43734	6.7984	1.05789e-11	8.92799e-10
ENST00000635682	396.721	1.42944	0.210266	6.79822	1.05921e-11	8.92799e-10
ENST00000291568	5525.35	1.41236	0.207803	6.79665	1.07079e-11	9.01527e-10
ENST00000263269	294.207	1.43404	0.211015	6.79591	1.07632e-11	9.04267e-10
ENST00000300249	256.841	-2.01146	0.295975	-6.79606	1.07521e-11	9.04267e-10
ENST00000395139	1273.35	2.12142	0.312204	6.79497	1.08332e-11	9.08229e-10
ENST00000483063	133.271	1.38851	0.20434	6.7951	1.0824e-11	9.08229e-10
ENST00000467148	615.5	2.18283	0.3213	6.79373	1.09272e-11	9.15151e-10
ENST00000304332	230.811	1.2847	0.189119	6.79309	1.09754e-11	9.18224e-10
ENST00000369429	254.97	-2.13861	0.314837	-6.79274	1.10024e-11	9.19511e-10
ENST00000370132	125.557	-2.36675	0.348519	-6.79087	1.11459e-11	9.30533e-10
ENST00000529945	227.065	-2.39533	0.352739	-6.79066	1.11622e-11	9.30916e-10
ENST00000369046	80.3779	-1.90525	0.280608	-6.78972	1.12351e-11	9.36019e-10
ENST00000335464	1898.32	2.05271	0.302345	6.78932	1.12661e-11	9.37618e-10
ENST00000395308	44.3795	-8.71268	1.28339	-6.78879	1.13081e-11	9.39152e-10
ENST00000314340	881.944	2.40411	0.35418	6.78783	1.13835e-11	9.44426e-10
ENST00000371384	666.672	-1.32873	0.195805	-6.78595	1.15323e-11	9.55778e-10
ENST00000621141	145.333	-3.08725	0.455014	-6.78495	1.1613e-11	9.61464e-10
ENST00000375153	83.8408	1.81346	0.267408	6.78161	1.18843e-11	9.82904e-10
ENST00000228945	280.818	2.50033	0.368718	6.78114	1.19235e-11	9.84611e-10
ENST00000425708	155.888	-2.0744	0.305911	-6.78106	1.19297e-11	9.84611e-10
ENST00000534030	1100.69	1.37348	0.202576	6.78009	1.20104e-11	9.90252e-10
ENST00000310300	560.861	1.43085	0.211139	6.77684	1.22831e-11	1.01168e-09
ENST00000475937	78.2743	-6.88844	1.01678	-6.77478	1.24594e-11	1.02514e-09
ENST00000310430	431.217	-1.64671	0.243099	-6.77382	1.25424e-11	1.03091e-09
ENST00000337554	7802.89	2.48786	0.367297	6.77343	1.25764e-11	1.03264e-09
ENST00000378888	286.239	2.54136	0.375426	6.76927	1.2943e-11	1.06164e-09
ENST00000330915	20.7564	3.75679	0.554994	6.76905	1.29627e-11	1.06217e-09
ENST00000422453	414.179	-1.27781	0.188799	-6.76811	1.30475e-11	1.06802e-09
ENST00000303961	2879.44	2.32184	0.343113	6.76697	1.31504e-11	1.07533e-09
ENST00000634341	285.524	3.60945	0.533667	6.76348	1.34712e-11	1.10044e-09
ENST00000397146	129.126	-6.57896	0.972871	-6.76242	1.35709e-11	1.10745e-09
ENST00000394287	107.798	-1.72836	0.255642	-6.76086	1.37179e-11	1.11829e-09
ENST00000348911	1582.82	1.85738	0.274841	6.75801	1.39903e-11	1.13873e-09
ENST00000361228	20.0676	-2.87047	0.424755	-6.75794	1.39972e-11	1.13873e-09
ENST00000377843	567.87	-1.81031	0.267967	-6.7557	1.42145e-11	1.15447e-09
ENST00000510988	5.85845	-4.10188	0.607178	-6.75565	1.42196e-11	1.15447e-09
ENST00000588598	520.555	2.06762	0.306088	6.75499	1.42846e-11	1.15856e-09
ENST00000445951	59.3016	-2.36256	0.34976	-6.75481	1.43019e-11	1.15879e-09
ENST00000407327	4217.09	1.5755	0.233261	6.75426	1.43566e-11	1.16204e-09
ENST00000582147	133.184	-4.39485	0.650763	-6.75338	1.44441e-11	1.16794e-09
ENST00000383729	315.442	1.44921	0.214627	6.75223	1.45589e-11	1.17602e-09
ENST00000479689	165.124	2.8347	0.419992	6.74941	1.48447e-11	1.19668e-09
ENST00000481570	992.647	-2.80609	0.415747	-6.74951	1.48345e-11	1.19668e-09
ENST00000249636	131.506	-1.84464	0.273336	-6.74863	1.4925e-11	1.19763e-09
ENST00000263433	1127.05	1.52204	0.225524	6.74892	1.48948e-11	1.19763e-09
ENST00000286688	17.9624	-1.75069	0.2594	-6.74899	1.4888e-11	1.19763e-09
ENST00000332707	1555.8	-2.30756	0.341923	-6.74878	1.49091e-11	1.19763e-09
ENST00000355379	240.699	1.56534	0.231961	6.74827	1.49618e-11	1.19763e-09
ENST00000439685	11907	-1.82873	0.270988	-6.74837	1.49518e-11	1.19763e-09
ENST00000512701	62.1331	-1.93337	0.286498	-6.74829	1.496e-11	1.19763e-09
ENST00000380903	415.842	1.81136	0.268428	6.74804	1.49855e-11	1.19833e-09
ENST00000258484	148.278	-1.99585	0.29591	-6.7448	1.53235e-11	1.22347e-09
ENST00000291041	1711.29	1.86559	0.276606	6.74459	1.5346e-11	1.22347e-09
ENST00000456935	2268.46	1.13235	0.16789	6.74461	1.53434e-11	1.22347e-09
ENST00000544844	522.178	1.17306	0.173942	6.74396	1.54132e-11	1.2276e-09
ENST00000593256	566.319	2.33844	0.346754	6.74381	1.54289e-11	1.22762e-09
ENST00000356819	28.2255	-3.22827	0.478723	-6.7435	1.54612e-11	1.22897e-09
ENST00000322611	3566.87	-1.32194	0.19606	-6.74253	1.55655e-11	1.23602e-09
ENST00000369637	3154.35	2.27362	0.337241	6.74182	1.56415e-11	1.24082e-09
ENST00000513428	20.2261	-2.92181	0.4334	-6.74162	1.5663e-11	1.24129e-09
ENST00000610073	224.265	2.12482	0.31521	6.74097	1.57332e-11	1.24561e-09
ENST00000448451	203.732	1.3244	0.196477	6.74074	1.57584e-11	1.24637e-09
ENST00000334205	1757.03	2.0647	0.30648	6.73681	1.61897e-11	1.27921e-09
ENST00000321702	243.425	2.50714	0.3722	6.73601	1.62794e-11	1.28502e-09
ENST00000381941	150.066	2.27127	0.33734	6.73289	1.66323e-11	1.31158e-09
ENST00000381007	105.68	-1.76079	0.261567	-6.73171	1.67682e-11	1.32099e-09
ENST00000335500	257.082	-1.51255	0.22473	-6.73055	1.69018e-11	1.3302e-09
ENST00000253115	114.369	-1.48392	0.220509	-6.72951	1.70235e-11	1.33845e-09
ENST00000528718	365.196	2.25578	0.335224	6.72916	1.70644e-11	1.34035e-09
ENST00000313028	2175.32	2.80094	0.416286	6.72841	1.7153e-11	1.34598e-09
ENST00000336219	171.117	1.34888	0.200481	6.72823	1.71735e-11	1.34626e-09
ENST00000261413	243.714	-1.74999	0.260163	-6.72652	1.73774e-11	1.3609e-09
ENST00000393924	4084.17	1.88381	0.280076	6.72607	1.7431e-11	1.36376e-09
ENST00000222120	85.9814	-1.08759	0.161735	-6.72453	1.76163e-11	1.37691e-09
ENST00000376227	762.085	2.2229	0.330579	6.72426	1.76486e-11	1.37808e-09
ENST00000389749	994.51	2.66763	0.396835	6.72228	1.78903e-11	1.3915e-09
ENST00000390658	79.1508	-1.07786	0.160338	-6.72246	1.78687e-11	1.3915e-09
ENST00000548974	204.534	1.57456	0.234229	6.72233	1.78842e-11	1.3915e-09
ENST00000279068	282.637	-1.03197	0.15354	-6.72116	1.80278e-11	1.39946e-09
ENST00000319788	120.471	1.44256	0.214627	6.72122	1.80204e-11	1.39946e-09
ENST00000346213	3722.29	1.441	0.214408	6.72082	1.80702e-11	1.40066e-09
ENST00000530726	3554.44	2.90346	0.432014	6.72076	1.80785e-11	1.40066e-09
ENST00000392872	123.456	-1.79529	0.267203	-6.71881	1.83216e-11	1.41812e-09
ENST00000591949	356.923	1.90436	0.283548	6.71617	1.86566e-11	1.44264e-09
ENST00000302313	167.483	-1.62306	0.241704	-6.71508	1.87967e-11	1.45207e-09
ENST00000495893	180.893	-2.29175	0.341339	-6.714	1.89363e-11	1.46144e-09
ENST00000409617	250.349	1.00198	0.149241	6.71382	1.89599e-11	1.46184e-09
ENST00000339772	9.93695	-2.50804	0.373619	-6.71282	1.90902e-11	1.47046e-09
ENST00000252527	456.743	1.8482	0.275373	6.71164	1.92452e-11	1.48097e-09
ENST00000554503	64.4792	-3.16636	0.47195	-6.7091	1.95824e-11	1.50546e-09
ENST00000486000	12.2416	2.30851	0.344127	6.70832	1.96882e-11	1.51213e-09
ENST00000618853	1072.18	1.98707	0.296273	6.70689	1.98816e-11	1.52552e-09
ENST00000373659	52.9217	-1.85007	0.27605	-6.70192	2.05702e-11	1.57684e-09
ENST00000300784	184.973	1.57211	0.234649	6.69983	2.08664e-11	1.598e-09
ENST00000440685	1661.47	1.60573	0.239742	6.69773	2.1168e-11	1.61954e-09
ENST00000564421	85.9801	4.32066	0.645215	6.69647	2.1351e-11	1.63198e-09
ENST00000541481	329.452	-2.4096	0.359887	-6.69543	2.15037e-11	1.64207e-09
ENST00000396184	81.3998	-4.91794	0.734812	-6.69279	2.18962e-11	1.67044e-09
ENST00000396083	46.541	-2.35049	0.351314	-6.69055	2.22336e-11	1.69456e-09
ENST00000054950	3146.2	-1.27951	0.191259	-6.68993	2.2327e-11	1.70006e-09
ENST00000392238	34.8463	-2.14005	0.320036	-6.68691	2.27938e-11	1.73394e-09
ENST00000566059	265.17	2.49117	0.372565	6.68652	2.28538e-11	1.73685e-09
ENST00000253047	652.412	3.10302	0.464235	6.68416	2.32256e-11	1.76174e-09
ENST00000498374	15.3023	-1.71707	0.256982	-6.68166	2.36244e-11	1.79028e-09
ENST00000324679	319.793	-2.20257	0.329657	-6.68138	2.36704e-11	1.79206e-09
ENST00000472306	107.595	3.05012	0.456524	6.68118	2.37033e-11	1.79285e-09
ENST00000485947	46.2178	-2.6491	0.396547	-6.68043	2.38247e-11	1.80033e-09
ENST00000355621	843.532	-1.39494	0.2089	-6.67755	2.4297e-11	1.83427e-09
ENST00000246747	2239.38	1.77188	0.265357	6.67734	2.43318e-11	1.83516e-09
ENST00000377275	142.043	-2.03192	0.304406	-6.67505	2.4715e-11	1.8623e-09
ENST00000339020	161.755	-1.63672	0.245233	-6.67414	2.48683e-11	1.86855e-09
ENST00000446571	81.7033	1.49586	0.224126	6.67416	2.48646e-11	1.86855e-09
ENST00000395148	154.789	1.19588	0.179213	6.67294	2.50727e-11	1.88213e-09
ENST00000250124	1076.93	2.57611	0.386151	6.67126	2.53615e-11	1.90202e-09
ENST00000449777	4.17912	-5.30776	0.795723	-6.67036	2.55172e-11	1.91189e-09
ENST00000268059	492.866	1.43138	0.214605	6.66985	2.56068e-11	1.91681e-09
ENST00000437955	26.0418	-3.47124	0.520492	-6.66915	2.57296e-11	1.92419e-09
ENST00000503039	7.07462	-2.67805	0.401583	-6.66872	2.58037e-11	1.92792e-09
ENST00000265471	1046.32	1.86234	0.279369	6.66624	2.62446e-11	1.95902e-09
ENST00000344099	20.9391	-2.61315	0.392019	-6.66588	2.6308e-11	1.96192e-09
ENST00000461013	15.5128	-3.37291	0.50604	-6.66531	2.6411e-11	1.96775e-09
ENST00000465248	59.7169	1.39934	0.210035	6.66241	2.69374e-11	2.0051e-09
ENST00000391975	1490.76	-1.11033	0.166673	-6.6617	2.70681e-11	2.01295e-09
ENST00000307677	2407.23	1.63053	0.244844	6.65947	2.74817e-11	2.0418e-09
ENST00000226760	1283.95	1.57471	0.236482	6.65887	2.75943e-11	2.04826e-09
ENST00000538595	21.9547	2.48368	0.37301	6.65848	2.76678e-11	2.0518e-09
ENST00000297689	976.723	-1.36824	0.205508	-6.65785	2.77868e-11	2.05871e-09
ENST00000296411	248.68	-1.5637	0.234898	-6.65693	2.79615e-11	2.06972e-09
ENST00000541696	55.6284	-2.35776	0.354224	-6.65612	2.81145e-11	2.07911e-09
ENST00000594051	271.088	2.30219	0.345933	6.65502	2.83263e-11	2.09284e-09
ENST00000361972	13.4885	-4.7228	0.709719	-6.65447	2.84329e-11	2.09876e-09
ENST00000544271	219.944	3.17002	0.476566	6.6518	2.89535e-11	2.13324e-09
ENST00000361875	139.408	-1.86955	0.281253	-6.64723	2.98658e-11	2.19725e-09
ENST00000642413	980.414	2.27132	0.341697	6.64717	2.98775e-11	2.19725e-09
ENST00000336216	251.312	-1.33949	0.201528	-6.64669	2.99766e-11	2.20251e-09
ENST00000334955	52.9996	-1.52851	0.22998	-6.64625	3.00656e-11	2.20701e-09
ENST00000558763	40.1334	2.14936	0.323428	6.64556	3.02073e-11	2.21537e-09
ENST00000549592	8.43688	-2.74613	0.413263	-6.64501	3.03203e-11	2.22161e-09
ENST00000360647	119.197	-1.66188	0.250113	-6.64453	3.04181e-11	2.22673e-09
ENST00000592993	785.034	1.49245	0.224621	6.64427	3.04714e-11	2.22858e-09
ENST00000392951	24716.1	3.44305	0.518234	6.64382	3.05654e-11	2.2334e-09
ENST00000374467	1213.86	2.66855	0.401686	6.64338	3.06577e-11	2.23768e-09
ENST00000392335	811.391	2.53487	0.38157	6.64327	3.06801e-11	2.23768e-09
ENST00000373151	625.67	1.3907	0.209353	6.64287	3.07632e-11	2.24169e-09
ENST00000591938	453.961	1.40747	0.211909	6.64184	3.09785e-11	2.25325e-09
ENST00000304385	59.1346	-1.92939	0.290528	-6.64096	3.11642e-11	2.26328e-09
ENST00000393196	969.225	1.44561	0.217682	6.64092	3.11731e-11	2.26328e-09
ENST00000394947	89.5862	-2.08616	0.314159	-6.64045	3.12733e-11	2.26848e-09
ENST00000480451	27.8743	2.52431	0.380292	6.63781	3.18373e-11	2.30729e-09
ENST00000580469	16.0946	-1.96885	0.296709	-6.63563	3.23122e-11	2.33958e-09
ENST00000646001	54.7855	-2.38489	0.359458	-6.63469	3.25182e-11	2.35235e-09
ENST00000375561	405.761	-4.10459	0.618786	-6.6333	3.28272e-11	2.37256e-09
ENST00000369642	3487.39	2.41593	0.364231	6.63296	3.29019e-11	2.3758e-09
ENST00000459860	686.407	2.67199	0.402903	6.63185	3.31507e-11	2.39159e-09
ENST00000372715	1514.44	2.54036	0.383167	6.62991	3.3589e-11	2.42102e-09
ENST00000342537	71.8664	2.13121	0.321485	6.62926	3.3737e-11	2.42949e-09
ENST00000298573	67.0177	-2.39137	0.360765	-6.62861	3.38869e-11	2.43808e-09
ENST00000427699	136.563	3.67532	0.55448	6.62842	3.39296e-11	2.43895e-09
ENST00000455836	331.873	-1.39641	0.210698	-6.62753	3.41348e-11	2.45149e-09
ENST00000316937	123.16	1.06672	0.160965	6.62705	3.42452e-11	2.4572e-09
ENST00000533698	283.767	2.2499	0.33963	6.62455	3.48303e-11	2.49694e-09
ENST00000451218	113.545	-1.63654	0.247078	-6.62358	3.50603e-11	2.51116e-09
ENST00000512469	102.746	1.84272	0.27829	6.62157	3.55408e-11	2.54329e-09
ENST00000306482	16.4443	5.82307	0.879454	6.62123	3.56218e-11	2.5468e-09
ENST00000395706	265.401	2.59762	0.392393	6.61995	3.59311e-11	2.56661e-09
ENST00000236067	550.389	2.39348	0.361585	6.61943	3.60588e-11	2.57112e-09
ENST00000397421	5135.2	1.81383	0.274065	6.61824	3.63491e-11	2.5866e-09
ENST00000485008	26.8265	1.56647	0.236694	6.61815	3.63733e-11	2.5866e-09
ENST00000357052	499.092	1.87451	0.283256	6.61772	3.6477e-11	2.59166e-09
ENST00000392825	32.5401	-2.49028	0.376326	-6.61735	3.65688e-11	2.59587e-09
ENST00000228872	259.027	-1.37171	0.207322	-6.6163	3.68299e-11	2.61207e-09
ENST00000026218	751.309	2.9511	0.446128	6.6149	3.71793e-11	2.63451e-09
ENST00000301455	1316.39	3.23661	0.489322	6.61447	3.72894e-11	2.63996e-09
ENST00000302536	14.8485	-5.17455	0.78238	-6.61385	3.7444e-11	2.6462e-09
ENST00000574680	4.62637	5.32955	0.805813	6.61388	3.74366e-11	2.6462e-09
ENST00000380336	16.8492	-1.60985	0.243423	-6.61339	3.75614e-11	2.65214e-09
ENST00000259963	288.609	-1.6371	0.247627	-6.61113	3.81393e-11	2.69056e-09
ENST00000524965	396.998	2.28253	0.345336	6.60959	3.85374e-11	2.71624e-09
ENST00000222284	1694.56	1.53816	0.232745	6.60879	3.87482e-11	2.72868e-09
ENST00000644371	44.1813	-2.83928	0.429637	-6.60856	3.88069e-11	2.7304e-09
ENST00000569529	386.239	2.5975	0.39309	6.60792	3.89764e-11	2.7399e-09
ENST00000397406	1549.96	3.18356	0.48184	6.60708	3.91966e-11	2.75295e-09
ENST00000394009	50.6334	-1.62802	0.246423	-6.60659	3.93273e-11	2.7597e-09
ENST00000598709	162.08	2.75071	0.416386	6.60615	3.94445e-11	2.76549e-09
ENST00000646124	1671.7	1.6204	0.245439	6.60204	4.05546e-11	2.84082e-09
ENST00000269932	357.968	2.94414	0.446027	6.60081	4.08911e-11	2.86187e-09
ENST00000359957	1313.18	2.2823	0.345794	6.60016	4.10702e-11	2.87189e-09
ENST00000394144	231.997	-1.56079	0.236598	-6.5968	4.20124e-11	2.93065e-09
ENST00000433140	697.777	3.11321	0.47193	6.59677	4.2021e-11	2.93065e-09
ENST00000626874	19.1753	-3.79667	0.575624	-6.59575	4.23102e-11	2.94824e-09
ENST00000527839	95.0565	-1.8371	0.278555	-6.59512	4.24921e-11	2.95833e-09
ENST00000583444	24.5957	2.58626	0.392276	6.59297	4.31112e-11	2.99881e-09
ENST00000251588	830.807	2.42456	0.367768	6.59263	4.32092e-11	3.003e-09
ENST00000369763	54.2738	-1.50397	0.22818	-6.59115	4.36432e-11	3.02788e-09
ENST00000541078	360.132	1.89126	0.286936	6.59123	4.36198e-11	3.02788e-09
ENST00000639560	9.20186	-3.96309	0.60139	-6.58989	4.4016e-11	3.05108e-09
ENST00000264080	1194.5	1.94089	0.294592	6.58839	4.44635e-11	3.07563e-09
ENST00000308127	537.615	1.66412	0.252586	6.58831	4.4486e-11	3.07563e-09
ENST00000437099	589.187	-1.70582	0.25891	-6.58846	4.44421e-11	3.07563e-09
ENST00000395693	596.669	2.21027	0.335526	6.58747	4.4737e-11	3.09031e-09
ENST00000310442	1118.58	2.88213	0.437533	6.58722	4.48129e-11	3.09287e-09
ENST00000576338	100.78	2.49293	0.378531	6.5858	4.5245e-11	3.11999e-09
ENST00000291634	265.106	2.05766	0.312477	6.58501	4.54847e-11	3.1338e-09
ENST00000355091	4666.94	2.04909	0.311216	6.58415	4.575e-11	3.14936e-09
ENST00000326577	1669	2.40385	0.365167	6.58287	4.61459e-11	3.17387e-09
ENST00000526627	181.128	1.4862	0.225776	6.58265	4.62124e-11	3.1757e-09
ENST00000394990	354.307	2.1463	0.326126	6.58121	4.66647e-11	3.20401e-09
ENST00000496593	14.7597	-2.30271	0.349922	-6.58063	4.68447e-11	3.2136e-09
ENST00000343938	1222.72	2.53898	0.385842	6.58035	4.69346e-11	3.217e-09
ENST00000292616	385.029	1.71326	0.260431	6.57857	4.75004e-11	3.25298e-09
ENST00000035307	3908.63	1.60157	0.24346	6.57834	4.75716e-11	3.25331e-09
ENST00000358691	267.968	-2.48675	0.378024	-6.5783	4.7587e-11	3.25331e-09
ENST00000575666	11.1095	-2.17606	0.330804	-6.5781	4.76506e-11	3.25487e-09
ENST00000308020	565.223	1.57125	0.238868	6.57793	4.77038e-11	3.25572e-09
ENST00000590071	1196.3	2.25722	0.34328	6.57545	4.85051e-11	3.30756e-09
ENST00000574128	62.0909	1.62629	0.247384	6.57395	4.89963e-11	3.3382e-09
ENST00000372861	147.131	2.26927	0.345331	6.57128	4.98858e-11	3.3959e-09
ENST00000007264	877.407	2.609	0.397048	6.57099	4.99811e-11	3.39948e-09
ENST00000379749	1051.89	-3.24855	0.494395	-6.57077	5.00565e-11	3.4017e-09
ENST00000513984	3.82801	-4.65671	0.70879	-6.56994	5.03349e-11	3.41771e-09
ENST00000263212	1176.22	1.04808	0.159552	6.56892	5.06808e-11	3.43534e-09
ENST00000424408	302.295	-3.7559	0.571761	-6.569	5.06535e-11	3.43534e-09
ENST00000186436	377.209	-2.03278	0.309498	-6.56801	5.09906e-11	3.4534e-09
ENST00000352511	16.2378	-2.74321	0.41777	-6.5663	5.15795e-11	3.49032e-09
ENST00000559514	36.9767	-1.24209	0.189188	-6.56534	5.19132e-11	3.50992e-09
ENST00000631460	726.017	-2.22988	0.339656	-6.56513	5.19881e-11	3.512e-09
ENST00000320031	717.219	2.87202	0.437474	6.565	5.20327e-11	3.51203e-09
ENST00000344096	180.917	-1.94046	0.295615	-6.56414	5.23342e-11	3.52939e-09
ENST00000333396	44.8563	-1.79967	0.274178	-6.56387	5.24289e-11	3.53278e-09
ENST00000374024	30.6916	2.40559	0.366606	6.56176	5.3175e-11	3.58003e-09
ENST00000301724	50.7935	3.38346	0.515905	6.5583	5.44263e-11	3.66118e-09
ENST00000479665	103.972	-1.83716	0.280147	-6.55786	5.45871e-11	3.66889e-09
ENST00000575071	369.809	3.36669	0.513423	6.55734	5.47765e-11	3.67852e-09
ENST00000544604	50.605	-1.36934	0.208899	-6.55503	5.56324e-11	3.73285e-09
ENST00000371959	84.1582	-3.57892	0.546331	-6.55083	5.72163e-11	3.8359e-09
ENST00000452404	25.2824	-1.37759	0.210321	-6.54994	5.75585e-11	3.8556e-09
ENST00000322945	1331.4	2.36308	0.360847	6.54871	5.80359e-11	3.87956e-09
ENST00000502584	374.546	-2.39991	0.366476	-6.54861	5.80736e-11	3.87956e-09
ENST00000590550	474.041	2.85332	0.43572	6.54852	5.8111e-11	3.87956e-09
ENST00000600737	1662.31	1.66214	0.253818	6.54855	5.80986e-11	3.87956e-09
ENST00000309324	1628.46	3.03021	0.462743	6.54838	5.81663e-11	3.88e-09
ENST00000296674	653.651	-1.86475	0.284794	-6.5477	5.84297e-11	3.8943e-09
ENST00000209873	516.669	1.64573	0.251353	6.54746	5.85233e-11	3.89728e-09
ENST00000252485	796.393	1.41043	0.215448	6.54649	5.89048e-11	3.91941e-09
ENST00000278671	2520.98	1.5368	0.234797	6.54525	5.93972e-11	3.94887e-09
ENST00000383472	20.7217	-4.55604	0.69612	-6.54491	5.95312e-11	3.95119e-09
ENST00000612223	201.162	-1.29607	0.198025	-6.54499	5.95008e-11	3.95119e-09
ENST00000484110	13.8686	2.53083	0.386705	6.5446	5.96565e-11	3.9562e-09
ENST00000305352	55.5318	-3.36079	0.513687	-6.54249	6.05031e-11	4.00901e-09
ENST00000371697	313.828	2.76203	0.422187	6.54219	6.06252e-11	4.01376e-09
ENST00000449583	4.33086	-5.35955	0.819413	-6.54072	6.12236e-11	4.05001e-09
ENST00000449058	3464.28	2.17356	0.332428	6.53842	6.21719e-11	4.10593e-09
ENST00000590970	169.459	2.37498	0.363232	6.53847	6.21511e-11	4.10593e-09
ENST00000564564	11.9016	2.49483	0.381616	6.53754	6.25391e-11	4.12675e-09
ENST00000375464	192.697	1.55554	0.23795	6.53727	6.26512e-11	4.13072e-09
ENST00000448854	62.0259	1.9275	0.294873	6.53671	6.28882e-11	4.14292e-09
ENST00000237305	1639.51	-1.45709	0.222916	-6.53651	6.2972e-11	4.14501e-09
ENST00000458027	262.215	2.50233	0.382865	6.5358	6.32684e-11	4.16109e-09
ENST00000361758	224.385	-1.9085	0.292073	-6.53432	6.38973e-11	4.19898e-09
ENST00000392952	402.283	-2.99808	0.458914	-6.53299	6.44683e-11	4.23301e-09
ENST00000574882	193.923	3.0736	0.470536	6.53212	6.4846e-11	4.2543e-09
ENST00000570539	32.253	7.93089	1.21417	6.53192	6.4931e-11	4.25637e-09
ENST00000486911	19.9405	-2.1102	0.323164	-6.52981	6.58546e-11	4.31337e-09
ENST00000288266	188.014	-1.9249	0.294829	-6.52887	6.62663e-11	4.33676e-09
ENST00000232508	398.587	2.60635	0.399228	6.52848	6.64395e-11	4.34453e-09
ENST00000309534	466.178	-1.803	0.276199	-6.5279	6.66986e-11	4.35789e-09
ENST00000253496	6.56658	4.09983	0.628083	6.52753	6.68625e-11	4.36503e-09
ENST00000490488	117.722	1.66709	0.255462	6.52578	6.76503e-11	4.41284e-09
ENST00000295213	138.521	-1.88522	0.288952	-6.52433	6.83084e-11	4.44848e-09
ENST00000508164	1002.46	1.41781	0.217328	6.52381	6.85452e-11	4.46025e-09
ENST00000373275	55.1481	-2.56327	0.393101	-6.52064	7.001e-11	4.55185e-09
ENST00000599569	52.1176	1.24058	0.190273	6.52002	7.02986e-11	4.56688e-09
ENST00000552844	25.3388	-7.90404	1.21234	-6.51965	7.04736e-11	4.57452e-09
ENST00000370483	134.483	-1.23892	0.19005	-6.51891	7.0822e-11	4.5934e-09
ENST00000405198	424.995	1.50329	0.230628	6.51826	7.11278e-11	4.60948e-09
ENST00000409293	468.082	2.36021	0.362238	6.51563	7.23859e-11	4.68719e-09
ENST00000497741	464.106	1.12734	0.173075	6.51357	7.33835e-11	4.74793e-09
ENST00000583940	32.9913	3.23321	0.496481	6.51226	7.40279e-11	4.78574e-09
ENST00000562680	54.173	-2.51889	0.386872	-6.51091	7.46985e-11	4.82517e-09
ENST00000246024	403.81	-1.48787	0.228564	-6.50964	7.53325e-11	4.85883e-09
ENST00000262719	155.508	-1.72993	0.26575	-6.50962	7.53416e-11	4.85883e-09
ENST00000566198	143.475	2.50634	0.385166	6.50716	7.65835e-11	4.93493e-09
ENST00000373242	65.7598	-1.64653	0.253091	-6.50567	7.73487e-11	4.98021e-09
ENST00000334197	32.1822	-2.23268	0.343198	-6.50552	7.74232e-11	4.98097e-09
ENST00000398805	168.319	-1.37152	0.210845	-6.5049	7.77445e-11	4.99761e-09
ENST00000371740	36.1109	3.31503	0.509722	6.50361	7.84171e-11	5.03128e-09
ENST00000442713	219.941	-1.14754	0.176449	-6.50353	7.84579e-11	5.03128e-09
ENST00000471654	52.6806	-1.90891	0.293517	-6.50355	7.84443e-11	5.03128e-09
ENST00000255977	584.023	-1.18155	0.181686	-6.50329	7.85802e-11	5.03326e-09
ENST00000278968	1526.81	3.19144	0.490746	6.50323	7.86151e-11	5.03326e-09
ENST00000316156	899.358	1.65552	0.25458	6.50294	7.87665e-11	5.03486e-09
ENST00000361813	2062.37	1.33148	0.204748	6.50301	7.87268e-11	5.03486e-09
ENST00000420543	107.501	-1.44411	0.222079	-6.50272	7.88824e-11	5.03823e-09
ENST00000442998	227.305	2.59583	0.399501	6.49768	8.15667e-11	5.2055e-09
ENST00000262367	396.188	-1.20051	0.184796	-6.4964	8.22631e-11	5.24574e-09
ENST00000329478	148.099	2.18903	0.337015	6.49537	8.28323e-11	5.27781e-09
ENST00000427836	108.708	-1.91742	0.295228	-6.49472	8.31899e-11	5.29636e-09
ENST00000548815	9720.27	2.87756	0.443264	6.49176	8.48421e-11	5.39723e-09
ENST00000263398	1580.12	-2.32549	0.35824	-6.49144	8.50179e-11	5.39979e-09
ENST00000361822	168.424	-1.36004	0.209595	-6.48889	8.64691e-11	5.48758e-09
ENST00000578067	51.3396	2.66019	0.410183	6.48536	8.85196e-11	5.61324e-09
ENST00000617351	2979.75	2.39141	0.368754	6.48511	8.86688e-11	5.61823e-09
ENST00000418914	7.52167	3.10505	0.478837	6.48456	8.89909e-11	5.62968e-09
ENST00000552577	70.0267	-1.71836	0.264989	-6.48466	8.89343e-11	5.62968e-09
ENST00000324096	1360.07	1.83455	0.28292	6.48434	8.91206e-11	5.63341e-09
ENST00000621650	69.3058	-1.04493	0.161223	-6.4813	9.09342e-11	5.74349e-09
ENST00000339282	45.2146	-1.69151	0.260995	-6.48101	9.11093e-11	5.74544e-09
ENST00000396912	101.857	-1.69395	0.261371	-6.48102	9.11074e-11	5.74544e-09
ENST00000559133	7264.52	-1.97431	0.304661	-6.48037	9.14979e-11	5.76538e-09
ENST00000642069	37.1425	3.61685	0.558146	6.48011	9.16528e-11	5.77058e-09
ENST00000336737	560.23	1.31055	0.202254	6.47971	9.18968e-11	5.78137e-09
ENST00000378853	1399.34	2.72357	0.420401	6.47849	9.26443e-11	5.8238e-09
ENST00000474879	6162.34	2.63373	0.4066	6.47746	9.32782e-11	5.85902e-09
ENST00000543175	279.046	2.46126	0.379988	6.4772	9.34418e-11	5.86467e-09
ENST00000292577	4437.03	2.8165	0.434986	6.47493	9.48589e-11	5.94892e-09
ENST00000265081	89.0089	-1.85359	0.286378	-6.47253	9.63776e-11	6.03941e-09
ENST00000459905	395.444	2.64721	0.409032	6.4719	9.67765e-11	6.05964e-09
ENST00000393387	292.633	-2.06273	0.318799	-6.47032	9.77937e-11	6.11372e-09
ENST00000569669	1927.86	3.03158	0.468576	6.46978	9.81484e-11	6.12627e-09
ENST00000360507	1987.51	1.90191	0.294004	6.46899	9.86581e-11	6.14845e-09
ENST00000356098	768.516	2.05808	0.318233	6.46721	9.98311e-11	6.21669e-09
ENST00000255631	265.945	2.53842	0.392587	6.46589	1.00707e-10	6.26636e-09
ENST00000273353	6.623	-5.47471	0.846828	-6.46496	1.01328e-10	6.30004e-09
ENST00000216124	2265.64	2.46627	0.381496	6.46475	1.01468e-10	6.30383e-09
ENST00000366968	9.59065	-5.73661	0.887642	-6.46276	1.02813e-10	6.3824e-09
ENST00000542920	67.7452	1.89196	0.292762	6.46244	1.03028e-10	6.39077e-09
ENST00000396432	646.305	-2.12073	0.328187	-6.46196	1.03352e-10	6.40591e-09
ENST00000340535	260.25	-1.83326	0.28381	-6.45947	1.05068e-10	6.50215e-09
ENST00000483129	31.3878	-4.80214	0.743427	-6.45947	1.05068e-10	6.50215e-09
ENST00000408968	2330.98	2.3219	0.359556	6.45771	1.06301e-10	6.57333e-09
ENST00000356644	165.96	-2.81784	0.436386	-6.4572	1.06656e-10	6.59014e-09
ENST00000284320	395.735	-1.65735	0.256703	-6.45628	1.07307e-10	6.62522e-09
ENST00000576409	35.9065	-1.74697	0.270592	-6.45608	1.07448e-10	6.62881e-09
ENST00000297532	1764.95	2.68743	0.416276	6.4559	1.0758e-10	6.63182e-09
ENST00000538396	1770.54	3.31425	0.513436	6.45504	1.08193e-10	6.66448e-09
ENST00000263512	371.813	1.70381	0.263958	6.45486	1.08322e-10	6.66724e-09
ENST00000520059	15.6474	3.25114	0.503698	6.45455	1.08538e-10	6.67539e-09
ENST00000621307	460.454	1.68503	0.261147	6.45243	1.10072e-10	6.7645e-09
ENST00000295628	228.128	-2.19736	0.340565	-6.4521	1.1031e-10	6.77392e-09
ENST00000321878	1148.37	3.48511	0.540278	6.45057	1.11427e-10	6.83724e-09
ENST00000358595	458.769	-1.16148	0.180111	-6.44868	1.12828e-10	6.91788e-09
ENST00000539819	166.149	-1.27973	0.198469	-6.44801	1.13332e-10	6.9434e-09
ENST00000232888	875.391	2.5723	0.398974	6.44728	1.13872e-10	6.97115e-09
ENST00000568897	390.378	3.35157	0.519882	6.4468	1.14238e-10	6.98818e-09
ENST00000647628	23.3799	2.0042	0.310959	6.44524	1.15421e-10	7.04896e-09
ENST00000545721	125.915	-1.79398	0.278383	-6.44428	1.1615e-10	7.08337e-09
ENST00000319974	74.8881	-2.05297	0.318666	-6.44238	1.17611e-10	7.16699e-09
ENST00000280551	891.012	-1.58425	0.245923	-6.44205	1.17873e-10	7.17744e-09
ENST00000331715	15.6624	2.71256	0.421089	6.44178	1.18083e-10	7.18473e-09
ENST00000312938	152.299	-1.52938	0.237429	-6.44142	1.18361e-10	7.19619e-09
ENST00000468704	125.726	1.02268	0.158775	6.44108	1.18623e-10	7.20662e-09
ENST00000324953	659.059	-1.57119	0.243943	-6.44078	1.18862e-10	7.21562e-09
ENST00000376588	666.943	-3.30434	0.513047	-6.44062	1.18986e-10	7.21764e-09
ENST00000339083	2804.98	2.13281	0.331212	6.43941	1.19941e-10	7.27002e-09
ENST00000304031	1872.38	1.66764	0.258981	6.43921	1.20096e-10	7.27389e-09
ENST00000281282	27.9751	-3.7954	0.589436	-6.43904	1.20232e-10	7.27662e-09
ENST00000420910	6.27111	-5.89106	0.914975	-6.43849	1.20667e-10	7.29738e-09
ENST00000225603	343.774	-1.63591	0.254125	-6.43743	1.21515e-10	7.34309e-09
ENST00000478215	55.085	-3.46121	0.537747	-6.43649	1.22265e-10	7.38282e-09
ENST00000474646	17.8662	-3.76997	0.585743	-6.43621	1.22494e-10	7.38544e-09
ENST00000589644	52.289	2.89761	0.450196	6.43632	1.22405e-10	7.38544e-09
ENST00000372771	137.253	-2.30534	0.358243	-6.43511	1.23383e-10	7.43341e-09
ENST00000564827	20.9317	2.14204	0.332895	6.43458	1.23814e-10	7.45371e-09
ENST00000263856	876.501	-1.30227	0.202399	-6.43418	1.24143e-10	7.46788e-09
ENST00000530649	13796.6	3.4481	0.53595	6.43362	1.24602e-10	7.48985e-09
ENST00000486255	92.5989	-3.6413	0.566031	-6.43304	1.25079e-10	7.51285e-09
ENST00000427895	1318.71	2.15023	0.33443	6.42954	1.27992e-10	7.67625e-09
ENST00000394773	959.288	1.74935	0.27213	6.42835	1.29e-10	7.71927e-09
ENST00000395678	876.257	4.92372	0.765929	6.42843	1.28927e-10	7.71927e-09
ENST00000414739	44.8546	1.47878	0.230069	6.42755	1.29673e-10	7.7537e-09
ENST00000622607	11.0045	-4.22824	0.65798	-6.42609	1.30929e-10	7.82295e-09
ENST00000472042	93.8394	-2.39505	0.372732	-6.42565	1.31308e-10	7.83971e-09
ENST00000262304	3604.1	1.52417	0.237223	6.42503	1.31844e-10	7.86194e-09
ENST00000396761	1188.65	1.64289	0.255704	6.42499	1.31878e-10	7.86194e-09
ENST00000510338	8.63268	-2.76243	0.430135	-6.42223	1.3429e-10	7.99977e-09
ENST00000339511	66.7451	1.81317	0.28234	6.42194	1.34551e-10	8.00933e-09
ENST00000373818	5190.19	1.48405	0.231098	6.42174	1.34724e-10	8.0136e-09
ENST00000383836	13.7707	-7.02415	1.09387	-6.42138	1.35041e-10	8.02647e-09
ENST00000612242	50.8115	-1.94493	0.302933	-6.42034	1.35971e-10	8.06969e-09
ENST00000590083	46.8741	2.09037	0.325601	6.42003	1.3625e-10	8.08026e-09
ENST00000340438	115.448	-1.14906	0.179003	-6.41922	1.36973e-10	8.11103e-09
ENST00000648566	67.1153	-1.97357	0.307446	-6.41924	1.36956e-10	8.11103e-09
ENST00000205061	580.869	-1.35918	0.211744	-6.41896	1.37206e-10	8.11881e-09
ENST00000375180	55.7755	-1.8484	0.288006	-6.41791	1.38154e-10	8.16885e-09
ENST00000228437	356.664	-1.458	0.227249	-6.41587	1.40025e-10	8.27334e-09
ENST00000287814	352.402	2.68104	0.418097	6.4125	1.43155e-10	8.45197e-09
ENST00000330439	25.8203	2.60686	0.406614	6.41116	1.44417e-10	8.50757e-09
ENST00000344795	1022.52	1.17766	0.183686	6.41127	1.4431e-10	8.50757e-09
ENST00000357903	2625	-1.74567	0.272284	-6.41119	1.44383e-10	8.50757e-09
ENST00000495167	67.1627	-1.78138	0.277872	-6.41079	1.44766e-10	8.52185e-09
ENST00000249700	100.242	-2.80164	0.437041	-6.41047	1.4507e-10	8.5271e-09
ENST00000339413	501.356	3.22549	0.503158	6.4105	1.45043e-10	8.5271e-09
ENST00000564091	20.5994	6.78548	1.05854	6.41026	1.45275e-10	8.53289e-09
ENST00000468249	80.3686	2.85332	0.445146	6.40985	1.4566e-10	8.54919e-09
ENST00000304788	57.7604	-1.88843	0.294679	-6.40845	1.47007e-10	8.62188e-09
ENST00000586285	109.731	2.22919	0.3479	6.40756	1.47865e-10	8.66583e-09
ENST00000482821	28.3189	-1.95744	0.305503	-6.40728	1.48138e-10	8.67542e-09
ENST00000274181	4.64739	-4.1892	0.653833	-6.40713	1.4828e-10	8.67708e-09
ENST00000359548	153.317	2.01225	0.314069	6.40703	1.48384e-10	8.67708e-09
ENST00000298292	60.0355	-1.02389	0.159819	-6.40654	1.48862e-10	8.69866e-09
ENST00000326961	22.1114	1.9082	0.297893	6.40566	1.49717e-10	8.74222e-09
ENST00000409906	558.452	1.28774	0.201053	6.40496	1.50407e-10	8.77605e-09
ENST00000277165	1308.98	-1.18777	0.185496	-6.40321	1.5214e-10	8.8707e-09
ENST00000470181	104.146	1.60419	0.250578	6.40197	1.5338e-10	8.93643e-09
ENST00000299106	253.533	-1.4217	0.222077	-6.40183	1.5353e-10	8.93818e-09
ENST00000367885	1034.85	1.39367	0.217702	6.40172	1.53634e-10	8.93818e-09
ENST00000261716	684.666	-1.76104	0.275118	-6.40104	1.54326e-10	8.97187e-09
ENST00000369626	507.691	-1.67654	0.26195	-6.40022	1.55157e-10	9.01358e-09
ENST00000265395	448.105	-1.42848	0.223216	-6.39955	1.55831e-10	9.04614e-09
ENST00000467396	36.7964	1.538	0.240446	6.39646	1.59022e-10	9.21795e-09
ENST00000470592	327.265	-2.29359	0.35867	-6.39473	1.60836e-10	9.3163e-09
ENST00000290039	161.564	-1.90479	0.297905	-6.39396	1.6164e-10	9.35609e-09
ENST00000379656	316.15	1.73423	0.271262	6.3932	1.62452e-10	9.38946e-09
ENST00000463471	453.023	2.00686	0.313902	6.39327	1.62376e-10	9.38946e-09
ENST00000346299	70.5085	-1.64562	0.257422	-6.39269	1.62994e-10	9.41393e-09
ENST00000360467	24343	1.33663	0.209123	6.39158	1.64182e-10	9.47569e-09
ENST00000504584	170.5	5.00083	0.782439	6.39133	1.64451e-10	9.48435e-09
ENST00000354785	158.997	-4.63497	0.72522	-6.39113	1.64668e-10	9.48995e-09
ENST00000359890	27.9907	-1.34208	0.210016	-6.3904	1.65457e-10	9.52857e-09
ENST00000348624	1756.72	2.50586	0.392139	6.39024	1.65627e-10	9.53144e-09
ENST00000619168	242.582	-2.28092	0.357059	-6.38808	1.67978e-10	9.65978e-09
ENST00000301180	347.52	-1.53468	0.240296	-6.38661	1.69607e-10	9.74643e-09
ENST00000316911	399.602	2.96927	0.464959	6.38609	1.70186e-10	9.77262e-09
ENST00000330287	105.181	-1.30128	0.203847	-6.38361	1.72964e-10	9.92498e-09
ENST00000377669	199.724	-1.78793	0.280126	-6.38257	1.74137e-10	9.98512e-09
ENST00000366607	923.364	-1.20176	0.188325	-6.38129	1.75606e-10	1.00621e-08
ENST00000264893	2025.08	-2.33757	0.366336	-6.38094	1.76e-10	1.00774e-08
ENST00000612696	64.9869	-2.97756	0.466652	-6.38068	1.76306e-10	1.00877e-08
ENST00000606389	220.821	-1.87128	0.293337	-6.37928	1.77923e-10	1.01729e-08
ENST00000356537	290.58	-1.35286	0.212086	-6.37884	1.78429e-10	1.01945e-08
ENST00000457543	17.9135	-2.25398	0.353403	-6.37791	1.79517e-10	1.0246e-08
ENST00000494357	34.9645	-2.29432	0.359733	-6.37785	1.79587e-10	1.0246e-08
ENST00000326631	1111.28	2.25326	0.353436	6.37529	1.82613e-10	1.04112e-08
ENST00000588649	1167.54	2.31502	0.363145	6.37492	1.83053e-10	1.04288e-08
ENST00000614502	2672.91	2.65209	0.416061	6.37428	1.83829e-10	1.04655e-08
ENST00000341333	1428.57	2.23917	0.351313	6.37373	1.8449e-10	1.04956e-08
ENST00000370994	184.094	-1.58608	0.248868	-6.3732	1.85126e-10	1.05243e-08
ENST00000339397	45.2486	-2.28211	0.358089	-6.37302	1.85345e-10	1.05292e-08
ENST00000409068	37.6979	-1.64651	0.258376	-6.37252	1.85941e-10	1.05556e-08
ENST00000242776	545.236	1.38054	0.216647	6.3723	1.86214e-10	1.0556e-08
ENST00000261249	116.453	-1.15789	0.181705	-6.37234	1.86163e-10	1.0556e-08
ENST00000534472	156.262	-1.42509	0.223672	-6.37133	1.8739e-10	1.06151e-08
ENST00000292524	606.644	1.70695	0.267917	6.37118	1.87576e-10	1.06181e-08
ENST00000361428	337.646	-1.56788	0.246213	-6.368	1.91511e-10	1.08331e-08
ENST00000369982	221.304	1.55147	0.243663	6.36727	1.92419e-10	1.08768e-08
ENST00000256104	38.4338	4.45963	0.700485	6.36648	1.93412e-10	1.09252e-08
ENST00000486007	273.588	1.66009	0.260831	6.36463	1.95759e-10	1.10499e-08
ENST00000276202	253.382	-2.66254	0.418376	-6.364	1.96563e-10	1.10874e-08
ENST00000398357	22.9474	-1.62086	0.254697	-6.36387	1.96738e-10	1.10895e-08
ENST00000308580	337.154	-1.93811	0.304565	-6.36354	1.97153e-10	1.1093e-08
ENST00000358015	1404.14	-1.54631	0.242993	-6.36361	1.97062e-10	1.1093e-08
ENST00000491292	16.2182	-2.43115	0.382047	-6.36349	1.9722e-10	1.1093e-08
ENST00000593442	184.109	1.84573	0.290106	6.36226	1.9881e-10	1.11746e-08
ENST00000571581	21.7519	2.39343	0.376298	6.36047	2.01142e-10	1.12977e-08
ENST00000314607	525.269	-2.10879	0.331569	-6.36004	2.01695e-10	1.13128e-08
ENST00000369002	624.995	-1.76792	0.277997	-6.35947	2.02447e-10	1.1347e-08
ENST00000571133	297.741	-1.68797	0.265496	-6.3578	2.04669e-10	1.14635e-08
ENST00000242592	985.967	2.69879	0.424577	6.35642	2.06508e-10	1.15503e-08
ENST00000569628	857.974	2.0486	0.322283	6.35652	2.06372e-10	1.15503e-08
ENST00000356824	345.983	-1.65545	0.260462	-6.35581	2.07337e-10	1.15885e-08
ENST00000243644	52.5172	-1.35601	0.213364	-6.35537	2.07923e-10	1.16131e-08
ENST00000622633	358.366	-1.19606	0.18827	-6.35287	2.11331e-10	1.17869e-08
ENST00000373142	236.213	3.29652	0.518932	6.3525	2.11843e-10	1.18072e-08
ENST00000608443	11562.4	2.81567	0.443251	6.35231	2.12102e-10	1.18133e-08
ENST00000610743	804.698	2.64925	0.417063	6.35216	2.12306e-10	1.18164e-08
ENST00000409652	437.6	-2.43028	0.382644	-6.35128	2.13532e-10	1.18764e-08
ENST00000432072	13284.1	-2.29147	0.360873	-6.34979	2.15607e-10	1.19834e-08
ENST00000332966	5264.02	-2.7598	0.434657	-6.34939	2.16174e-10	1.20066e-08
ENST00000610935	1010.29	2.47824	0.390346	6.34884	2.16942e-10	1.20408e-08
ENST00000372447	230.129	-1.36793	0.215467	-6.3487	2.17148e-10	1.20438e-08
ENST00000512333	11.465	-3.87897	0.61102	-6.34836	2.17622e-10	1.20618e-08
ENST00000371694	174.871	3.08973	0.48676	6.34755	2.18777e-10	1.21173e-08
ENST00000492275	13.7073	-3.7599	0.592394	-6.34696	2.19612e-10	1.21551e-08
ENST00000482860	9.24947	-3.84542	0.605891	-6.34672	2.19953e-10	1.21656e-08
ENST00000281821	207.673	-3.54346	0.558421	-6.34549	2.21713e-10	1.22459e-08
ENST00000320741	8.79765	4.86988	0.767451	6.34553	2.21666e-10	1.22459e-08
ENST00000538571	17.9553	-7.40753	1.1676	-6.34426	2.235e-10	1.2336e-08
ENST00000549921	56.3993	-1.32141	0.208315	-6.34333	2.24849e-10	1.24019e-08
ENST00000362003	215.934	-1.69448	0.267216	-6.34122	2.27958e-10	1.25647e-08
ENST00000397411	756.479	3.4676	0.546864	6.34089	2.28448e-10	1.2583e-08
ENST00000239461	3369.99	-1.89135	0.298308	-6.34027	2.29369e-10	1.2625e-08
ENST00000359232	733.049	2.81756	0.444435	6.33965	2.30287e-10	1.26667e-08
ENST00000359315	1788.07	3.33481	0.526058	6.33924	2.30898e-10	1.2689e-08
ENST00000395633	1796.72	2.41994	0.381747	6.33912	2.31088e-10	1.2689e-08
ENST00000481918	23.5248	-1.32314	0.208728	-6.33906	2.31171e-10	1.2689e-08
ENST00000415914	37.8052	-2.8176	0.444497	-6.33886	2.31464e-10	1.26964e-08
ENST00000189444	376.439	1.2711	0.200541	6.33834	2.32258e-10	1.27312e-08
ENST00000343818	613.451	1.10134	0.173792	6.33712	2.34099e-10	1.28174e-08
ENST00000409947	314.63	-1.92505	0.303776	-6.33708	2.34153e-10	1.28174e-08
ENST00000320634	110.423	-2.75656	0.435012	-6.33674	2.34683e-10	1.28376e-08
ENST00000393033	3653.49	2.50153	0.39482	6.33588	2.35994e-10	1.29004e-08
ENST00000439174	420.393	-1.7596	0.277729	-6.33567	2.36309e-10	1.29088e-08
ENST00000510504	5.7044	-3.03097	0.478462	-6.33482	2.37616e-10	1.29713e-08
ENST00000592947	951.774	1.82589	0.288308	6.33313	2.40237e-10	1.31054e-08
ENST00000296328	270.598	-2.35415	0.371731	-6.33294	2.40538e-10	1.31129e-08
ENST00000369528	134.691	-2.05784	0.324981	-6.33216	2.41748e-10	1.31698e-08
ENST00000636219	292.854	-1.02592	0.162052	-6.33079	2.43906e-10	1.32692e-08
ENST00000164133	481.576	1.35495	0.214047	6.33017	2.44895e-10	1.33139e-08
ENST00000428459	1392.23	2.63898	0.416942	6.32938	2.46146e-10	1.33684e-08
ENST00000535000	265.783	2.515	0.397357	6.32933	2.46233e-10	1.33684e-08
ENST00000219481	317.284	1.57984	0.249622	6.32893	2.46873e-10	1.33941e-08
ENST00000377294	54.2305	-1.05654	0.166942	-6.32876	2.47138e-10	1.33993e-08
ENST00000370353	21.7982	-3.58785	0.566976	-6.32806	2.48266e-10	1.34513e-08
ENST00000221462	1749.25	1.92664	0.304497	6.32729	2.49496e-10	1.35088e-08
ENST00000375759	484.99	-1.60938	0.254393	-6.32634	2.51045e-10	1.35785e-08
ENST00000473532	369.73	4.04268	0.639078	6.3258	2.51926e-10	1.36126e-08
ENST00000369023	182.465	1.00965	0.159617	6.32546	2.52487e-10	1.36336e-08
ENST00000481533	320.551	2.36229	0.373472	6.32522	2.52872e-10	1.36435e-08
ENST00000504102	132.114	-1.36327	0.215531	-6.32513	2.53013e-10	1.36435e-08
ENST00000423230	19.6356	1.75996	0.278254	6.32502	2.53195e-10	1.36441e-08
ENST00000300291	488.605	-1.39203	0.220144	-6.32326	2.56101e-10	1.37914e-08
ENST00000316407	80.6774	-2.24567	0.355151	-6.32313	2.56314e-10	1.37935e-08
ENST00000494368	166.574	1.97598	0.312546	6.3222	2.57866e-10	1.38677e-08
ENST00000518161	14.7959	-5.02415	0.794747	-6.32169	2.58717e-10	1.3904e-08
ENST00000522591	6.10822	4.17239	0.660039	6.32144	2.59145e-10	1.39176e-08
ENST00000496455	137.518	-1.43713	0.227363	-6.32086	2.60119e-10	1.39606e-08
ENST00000399298	9.51954	-4.81256	0.761559	-6.31935	2.62664e-10	1.40876e-08
ENST00000451237	322.078	2.30086	0.364146	6.3185	2.64106e-10	1.41555e-08
ENST00000480772	156.054	2.08194	0.32951	6.3183	2.64455e-10	1.41646e-08
ENST00000371489	190.735	-2.20012	0.34822	-6.31817	2.64671e-10	1.41667e-08
ENST00000441959	9.51174	-5.99343	0.948693	-6.31757	2.65713e-10	1.42129e-08
ENST00000296122	602.252	-1.67091	0.264492	-6.31744	2.65934e-10	1.42152e-08
ENST00000586677	574.787	2.1266	0.336636	6.31722	2.66317e-10	1.42261e-08
ENST00000548218	14.923	-3.54512	0.56121	-6.31691	2.66838e-10	1.42444e-08
ENST00000273814	579.05	2.30613	0.365127	6.31598	2.68451e-10	1.43113e-08
ENST00000526015	167.752	-1.61144	0.255135	-6.31605	2.6833e-10	1.43113e-08
ENST00000595358	189.45	2.51522	0.398243	6.31581	2.68751e-10	1.43177e-08
ENST00000281081	48.0941	-1.86316	0.295056	-6.3146	2.70868e-10	1.44208e-08
ENST00000538721	1708.61	2.21588	0.351054	6.31206	2.75338e-10	1.4649e-08
ENST00000591636	29.5784	2.86026	0.453151	6.31194	2.75559e-10	1.4651e-08
ENST00000409190	338.329	-1.74906	0.277115	-6.31167	2.76036e-10	1.46666e-08
ENST00000281092	188.331	-2.1476	0.340282	-6.31124	2.76812e-10	1.46882e-08
ENST00000640958	324.761	-1.4358	0.227497	-6.31131	2.76688e-10	1.46882e-08
ENST00000398020	590.02	1.53239	0.242812	6.31103	2.77177e-10	1.46978e-08
ENST00000297904	45.3356	-4.16522	0.660012	-6.31083	2.77548e-10	1.47076e-08
ENST00000376663	245.256	-1.67964	0.26616	-6.31064	2.77883e-10	1.47156e-08
ENST00000304301	665.182	2.50424	0.396867	6.31003	2.78983e-10	1.4764e-08
ENST00000453912	164.638	1.88975	0.299545	6.30874	2.81322e-10	1.4878e-08
ENST00000325180	309.225	1.5756	0.249777	6.30803	2.82604e-10	1.49259e-08
ENST00000626118	550.659	1.04603	0.165823	6.30811	2.82467e-10	1.49259e-08
ENST00000430857	34.7107	1.7048	0.270301	6.30703	2.84432e-10	1.50125e-08
ENST00000574129	20.9369	3.69448	0.585787	6.30686	2.84747e-10	1.50192e-08
ENST00000371250	3563.38	-2.1522	0.3413	-6.30589	2.86549e-10	1.51042e-08
ENST00000420846	528.264	1.32011	0.209362	6.30543	2.87399e-10	1.51368e-08
ENST00000632954	4848.5	2.43341	0.385927	6.30535	2.87547e-10	1.51368e-08
ENST00000336505	38.7169	-3.01095	0.477542	-6.30511	2.87983e-10	1.51497e-08
ENST00000511801	11.7471	-2.31124	0.366591	-6.30468	2.88785e-10	1.51819e-08
ENST00000435221	266.629	3.46754	0.550004	6.30458	2.88984e-10	1.51823e-08
ENST00000370035	172.837	-2.32931	0.369528	-6.30347	2.91045e-10	1.52805e-08
ENST00000475243	213.908	-1.52691	0.242246	-6.30315	2.91648e-10	1.53021e-08
ENST00000481338	150.919	2.62311	0.416173	6.30291	2.921e-10	1.53157e-08
ENST00000271836	3529.82	3.1599	0.501444	6.30159	2.94607e-10	1.5437e-08
ENST00000361871	816.244	1.79242	0.28446	6.30112	2.9551e-10	1.54742e-08
ENST00000584610	96.5619	1.85573	0.294524	6.30076	2.96189e-10	1.54995e-08
ENST00000302550	575.151	-1.38978	0.22061	-6.29971	2.98195e-10	1.55942e-08
ENST00000372237	150.924	2.371	0.376378	6.29952	2.98559e-10	1.5603e-08
ENST00000348990	183.629	-2.17392	0.345112	-6.29918	2.99217e-10	1.56272e-08
ENST00000613503	1106.46	2.19093	0.347859	6.29831	3.00907e-10	1.57051e-08
ENST00000250263	86.981	-1.93906	0.307913	-6.29744	3.02593e-10	1.57828e-08
ENST00000222308	7392.89	2.84562	0.451884	6.29722	3.03021e-10	1.57948e-08
ENST00000337815	351.499	-2.04371	0.324548	-6.29711	3.03247e-10	1.57962e-08
ENST00000330651	294.481	1.7246	0.273883	6.29685	3.03758e-10	1.58125e-08
ENST00000218104	723.416	1.82786	0.290319	6.29604	3.05338e-10	1.58844e-08
ENST00000580186	62.4815	1.81179	0.287811	6.29507	3.07255e-10	1.59737e-08
ENST00000263383	2826.18	2.9368	0.466639	6.29352	3.10356e-10	1.61243e-08
ENST00000569451	30.688	1.69258	0.268996	6.29221	3.12977e-10	1.62499e-08
ENST00000309822	61.7479	-2.22448	0.353608	-6.29082	3.15803e-10	1.6386e-08
ENST00000428680	16.6872	-3.98409	0.633427	-6.28973	3.1802e-10	1.64903e-08
ENST00000505458	269.777	-1.07389	0.170773	-6.28837	3.20819e-10	1.66246e-08
ENST00000529657	150.242	3.18437	0.506399	6.28826	3.21038e-10	1.66251e-08
ENST00000393700	851.05	2.93947	0.467499	6.28765	3.22309e-10	1.66801e-08
ENST00000217515	23.3637	-2.23265	0.355099	-6.28739	3.22856e-10	1.66975e-08
ENST00000391984	187.91	1.79571	0.28563	6.28685	3.23976e-10	1.67446e-08
ENST00000379887	177.913	-1.46335	0.232783	-6.28634	3.25032e-10	1.67882e-08
ENST00000334983	87.499	1.2952	0.20608	6.28493	3.27994e-10	1.69303e-08
ENST00000227868	102.832	-1.50235	0.239062	-6.28435	3.29229e-10	1.6983e-08
ENST00000527211	155.558	1.05284	0.167542	6.28408	3.29801e-10	1.70015e-08
ENST00000336735	1181	-2.26951	0.361184	-6.28352	3.30995e-10	1.7052e-08
ENST00000396049	632.311	-1.67081	0.265918	-6.28319	3.31692e-10	1.70769e-08
ENST00000308647	318.575	1.71544	0.273063	6.28222	3.33771e-10	1.71728e-08
ENST00000271638	5960.27	1.24141	0.197612	6.28207	3.34092e-10	1.71738e-08
ENST00000393593	183.565	-1.60641	0.255715	-6.28201	3.34222e-10	1.71738e-08
ENST00000280612	81.441	-4.15094	0.660792	-6.28176	3.34752e-10	1.71789e-08
ENST00000596482	380.51	2.11013	0.335914	6.28177	3.34734e-10	1.71789e-08
ENST00000590474	47.1068	-4.72621	0.752711	-6.27891	3.40951e-10	1.74857e-08
ENST00000340913	1583.26	-1.23112	0.196077	-6.27875	3.41313e-10	1.74931e-08
ENST00000480824	1278.02	-1.344	0.214089	-6.27776	3.43475e-10	1.75925e-08
ENST00000251241	381.803	-1.34362	0.214079	-6.27629	3.4674e-10	1.77484e-08
ENST00000578289	168.647	1.1746	0.187153	6.27614	3.47077e-10	1.77542e-08
ENST00000376344	94.0731	-1.77884	0.283464	-6.27535	3.48843e-10	1.78331e-08
ENST00000301327	1059.14	3.35812	0.535144	6.27517	3.49256e-10	1.78427e-08
ENST00000382713	75.4234	-1.99555	0.318077	-6.27378	3.52379e-10	1.79907e-08
ENST00000370082	95.3335	2.30312	0.36713	6.27329	3.53497e-10	1.80363e-08
ENST00000368328	112.548	1.58123	0.252067	6.27304	3.54072e-10	1.8054e-08
ENST00000338957	9.52198	-2.48789	0.396697	-6.2715	3.5758e-10	1.82212e-08
ENST00000321753	1856.65	2.30004	0.366763	6.27118	3.58313e-10	1.82469e-08
ENST00000296280	426.438	-2.46863	0.393767	-6.26926	3.62772e-10	1.84622e-08
ENST00000304743	323.191	-1.86871	0.298136	-6.26797	3.65781e-10	1.86035e-08
ENST00000311277	57.7982	-2.14195	0.341748	-6.26764	3.66556e-10	1.8631e-08
ENST00000428675	35.493	-3.43365	0.548193	-6.26359	3.7622e-10	1.90978e-08
ENST00000309032	2373.39	2.76827	0.441991	6.26318	3.77198e-10	1.9123e-08
ENST00000440859	55.9291	-2.0846	0.33283	-6.26324	3.77057e-10	1.9123e-08
ENST00000333896	679.207	-1.88736	0.301385	-6.26229	3.79371e-10	1.92088e-08
ENST00000535144	109.495	1.31937	0.210682	6.26236	3.792e-10	1.92088e-08
ENST00000428572	90.6062	2.34094	0.373826	6.2621	3.79828e-10	1.92197e-08
ENST00000247668	187.702	1.24756	0.199242	6.26154	3.81203e-10	1.9277e-08
ENST00000219611	1190.42	2.00786	0.32073	6.26027	3.843e-10	1.93971e-08
ENST00000436693	10.1522	-3.10424	0.495858	-6.26034	3.84143e-10	1.93971e-08
ENST00000443220	31.8445	3.87024	0.618362	6.25886	3.87804e-10	1.95611e-08
ENST00000473573	359.845	-2.77813	0.443927	-6.25808	3.89738e-10	1.96462e-08
ENST00000539960	3.34496	-4.46638	0.71373	-6.2578	3.90447e-10	1.96695e-08
ENST00000322602	127.842	-1.84122	0.294248	-6.25737	3.91511e-10	1.97107e-08
ENST00000402676	492.425	-2.16726	0.34636	-6.25725	3.91821e-10	1.97138e-08
ENST00000312916	202.284	-1.64277	0.262654	-6.2545	3.9879e-10	2.00518e-08
ENST00000607599	155.299	-2.22614	0.355938	-6.2543	3.99311e-10	2.00653e-08
ENST00000261590	30.206	-3.34839	0.535385	-6.25417	3.99633e-10	2.00688e-08
ENST00000447648	513.673	1.18009	0.188701	6.25377	4.00667e-10	2.01081e-08
ENST00000358912	36.9381	-2.10595	0.336763	-6.25352	4.01301e-10	2.01272e-08
ENST00000328848	1975.51	1.64273	0.26279	6.25112	4.0753e-10	2.04244e-08
ENST00000530854	18.6244	2.31621	0.370532	6.25104	4.07739e-10	2.04244e-08
ENST00000572954	184.606	1.82951	0.29269	6.25067	4.08696e-10	2.04595e-08
ENST00000369393	359.646	-1.92033	0.307229	-6.25048	4.09181e-10	2.04709e-08
ENST00000396193	69.0673	-4.16996	0.667152	-6.25039	4.0944e-10	2.0471e-08
ENST00000334462	286.098	1.52868	0.244635	6.24882	4.13561e-10	2.0664e-08
ENST00000300231	2606.84	-1.41764	0.226898	-6.24791	4.15978e-10	2.0761e-08
ENST00000393430	37.2589	-1.92842	0.308722	-6.24645	4.1988e-10	2.09404e-08
ENST00000649529	405.578	1.6579	0.265419	6.24633	4.20201e-10	2.09433e-08
ENST00000338983	354.096	-2.37634	0.380456	-6.24602	4.21053e-10	2.09725e-08
ENST00000367188	350.494	-1.5986	0.255944	-6.24592	4.21314e-10	2.09725e-08
ENST00000490135	45.3105	-3.71554	0.594895	-6.2457	4.21898e-10	2.09885e-08
ENST00000395851	316.299	-2.01211	0.322173	-6.24541	4.22687e-10	2.10146e-08
ENST00000397786	431.321	-1.71423	0.274501	-6.2449	4.24083e-10	2.10708e-08
ENST00000316757	593.945	2.49615	0.399817	6.24322	4.28667e-10	2.12853e-08
ENST00000601712	91.4195	2.15173	0.344695	6.24242	4.30861e-10	2.13809e-08
ENST00000307602	243.78	-1.70061	0.272455	-6.24178	4.32612e-10	2.14411e-08
ENST00000355666	1193.58	-3.38875	0.542913	-6.24179	4.32579e-10	2.14411e-08
ENST00000462460	310.836	-3.84981	0.616966	-6.23991	4.37834e-10	2.16864e-08
ENST00000296149	269.141	1.25284	0.200789	6.23957	4.3878e-10	2.17197e-08
ENST00000308831	728.781	1.94198	0.311317	6.23793	4.43388e-10	2.19342e-08
ENST00000427401	20.8892	-2.60304	0.41733	-6.23738	4.44969e-10	2.19988e-08
ENST00000643371	314.245	1.30668	0.209522	6.23651	4.47431e-10	2.21067e-08
ENST00000567216	63.0948	1.29706	0.208037	6.23476	4.52464e-10	2.23416e-08
ENST00000368192	134.676	-2.06278	0.330891	-6.23402	4.54604e-10	2.24333e-08
ENST00000392455	253.921	-1.8502	0.296796	-6.23392	4.54905e-10	2.24343e-08
ENST00000238667	50.8522	1.60755	0.257895	6.23337	4.56521e-10	2.25e-08
ENST00000322038	197.557	-2.00556	0.321823	-6.23188	4.60864e-10	2.27001e-08
ENST00000361328	36.6758	-2.03397	0.326426	-6.23104	4.63345e-10	2.28082e-08
ENST00000320152	67.0838	-1.38957	0.223028	-6.23049	4.6499e-10	2.2875e-08
ENST00000242248	243.533	1.62494	0.260861	6.22913	4.69032e-10	2.30596e-08
ENST00000543683	87.9488	1.42147	0.228208	6.22884	4.6989e-10	2.30875e-08
ENST00000476752	796.073	1.30327	0.209235	6.22875	4.70182e-10	2.30876e-08
ENST00000344204	1498.35	-1.44528	0.232094	-6.22714	4.75032e-10	2.32684e-08
ENST00000433083	167.882	-1.33759	0.214798	-6.22721	4.74826e-10	2.32684e-08
ENST00000523111	61.5281	-1.75871	0.282417	-6.22734	4.74413e-10	2.32684e-08
ENST00000530047	688.398	3.27994	0.526706	6.22726	4.74649e-10	2.32684e-08
ENST00000244519	173.465	-1.26547	0.203245	-6.22633	4.77493e-10	2.33745e-08
ENST00000305321	201.687	2.17721	0.349775	6.22461	4.82769e-10	2.36183e-08
ENST00000296220	141.094	-1.57344	0.25281	-6.22382	4.85181e-10	2.37217e-08
ENST00000358369	786.403	2.24005	0.359945	6.2233	4.86817e-10	2.37725e-08
ENST00000424459	34.1587	-1.90506	0.306117	-6.2233	4.86815e-10	2.37725e-08
ENST00000265807	292.49	-3.0562	0.491186	-6.22207	4.90634e-10	2.39443e-08
ENST00000418388	2477	2.03226	0.326785	6.21895	5.00495e-10	2.44105e-08
ENST00000349155	321.268	-1.14116	0.183529	-6.21785	5.03999e-10	2.45575e-08
ENST00000357749	128.432	-2.33169	0.375001	-6.21782	5.04125e-10	2.45575e-08
ENST00000649459	8.85622	-3.06662	0.493215	-6.21761	5.04781e-10	2.45745e-08
ENST00000521013	9.72807	-4.90646	0.789196	-6.21704	5.06621e-10	2.4649e-08
ENST00000075322	1017.42	-2.45294	0.394578	-6.21662	5.07962e-10	2.46991e-08
ENST00000330133	1096.69	2.46979	0.397344	6.21575	5.10815e-10	2.48227e-08
ENST00000339431	144.55	-2.93989	0.472995	-6.21549	5.1166e-10	2.48486e-08
ENST00000502280	213.702	-1.43692	0.231221	-6.21451	5.14839e-10	2.49877e-08
ENST00000272402	213.706	-1.50616	0.242379	-6.21406	5.16339e-10	2.50453e-08
ENST00000494110	24.8611	3.37333	0.542912	6.2134	5.18503e-10	2.51349e-08
ENST00000391865	3175.53	1.53945	0.247786	6.21281	5.20448e-10	2.52133e-08
ENST00000538502	199.269	1.86794	0.300664	6.21272	5.20752e-10	2.52133e-08
ENST00000375631	2135.52	1.04566	0.168335	6.21178	5.23888e-10	2.53497e-08
ENST00000560820	5.0228	-4.81545	0.775288	-6.21119	5.25865e-10	2.54299e-08
ENST00000279206	712.632	2.35005	0.378412	6.21031	5.28809e-10	2.55434e-08
ENST00000304952	24.2985	3.89403	0.627029	6.21029	5.28853e-10	2.55434e-08
ENST00000599612	251.697	1.6096	0.25927	6.2082	5.35938e-10	2.58699e-08
ENST00000495121	5.72135	3.48938	0.562092	6.20784	5.37178e-10	2.5914e-08
ENST00000296121	243.271	-1.68692	0.271787	-6.20677	5.40835e-10	2.60746e-08
ENST00000280665	106.362	-1.37691	0.22187	-6.20593	5.4373e-10	2.61984e-08
ENST00000352689	206.784	-2.03814	0.328441	-6.2055	5.45229e-10	2.62389e-08
ENST00000389924	577.652	-1.24595	0.200782	-6.20551	5.45206e-10	2.62389e-08
ENST00000311734	16.4162	7.19644	1.15982	6.20481	5.47646e-10	2.63393e-08
ENST00000396197	65.2196	-2.08455	0.336019	-6.20365	5.51681e-10	2.65166e-08
ENST00000620489	484.262	2.49374	0.401985	6.20356	5.51998e-10	2.65166e-08
ENST00000300101	65.6125	-1.23096	0.198439	-6.20325	5.53079e-10	2.65525e-08
ENST00000288078	557.932	3.20238	0.51629	6.20268	5.55098e-10	2.66333e-08
ENST00000614176	19.4757	-7.52453	1.21315	-6.20245	5.55918e-10	2.66566e-08
ENST00000321407	258.32	-1.3439	0.216685	-6.20212	5.57091e-10	2.66818e-08
ENST00000393893	1283.63	2.60476	0.41998	6.20211	5.57113e-10	2.66818e-08
ENST00000377658	1858.84	1.38548	0.223401	6.20175	5.58384e-10	2.67266e-08
ENST00000368552	118.135	3.29534	0.531381	6.20147	5.59389e-10	2.67449e-08
ENST00000379892	63.9836	-3.80074	0.612879	-6.20145	5.59438e-10	2.67449e-08
ENST00000425032	121.575	-1.66031	0.267742	-6.20114	5.60551e-10	2.6782e-08
ENST00000351986	859.182	-1.31881	0.212719	-6.19976	5.65495e-10	2.70021e-08
ENST00000420993	771.085	1.98637	0.320424	6.1992	5.67523e-10	2.70725e-08
ENST00000522948	808.904	1.66744	0.268978	6.19916	5.6765e-10	2.70725e-08
ENST00000368660	150.905	2.2939	0.370044	6.19898	5.68317e-10	2.70767e-08
ENST00000377798	184.965	-1.71944	0.277376	-6.19895	5.68418e-10	2.70767e-08
ENST00000372192	40.3554	-2.34125	0.377705	-6.19863	5.69579e-10	2.71158e-08
ENST00000630775	81.8733	1.07478	0.173398	6.19836	5.70537e-10	2.71451e-08
ENST00000605755	36.7543	-1.56076	0.251809	-6.19819	5.71161e-10	2.71586e-08
ENST00000642021	27.4419	-2.77053	0.447003	-6.19801	5.71814e-10	2.71734e-08
ENST00000569918	22.359	3.33363	0.537875	6.19778	5.72667e-10	2.71978e-08
ENST00000192788	138.611	-1.66204	0.268181	-6.19747	5.73779e-10	2.72343e-08
ENST00000253193	5404.57	2.59098	0.418097	6.19708	5.75194e-10	2.72852e-08
ENST00000364315	16.1142	3.86513	0.623718	6.19691	5.75822e-10	2.72988e-08
ENST00000542474	8.54772	-3.87753	0.625729	-6.19681	5.76179e-10	2.72994e-08
ENST00000373616	3383.82	1.52131	0.245607	6.19408	5.86276e-10	2.77613e-08
ENST00000610495	530.292	1.1619	0.187596	6.19363	5.87957e-10	2.78244e-08
ENST00000502732	553.638	-1.92588	0.311148	-6.1896	6.03176e-10	2.85277e-08
ENST00000240285	425.293	-3.18835	0.515127	-6.18945	6.03742e-10	2.85375e-08
ENST00000323180	112.078	-1.61697	0.261396	-6.18591	6.17453e-10	2.91682e-08
ENST00000505980	112.77	-1.78068	0.287868	-6.18576	6.1803e-10	2.91782e-08
ENST00000402718	247.347	2.2594	0.365296	6.18513	6.20516e-10	2.92782e-08
ENST00000314574	255.264	-2.05812	0.332789	-6.18446	6.23171e-10	2.93861e-08
ENST00000246554	261.243	1.70456	0.275668	6.18336	6.27511e-10	2.95619e-08
ENST00000337768	68.874	-1.33219	0.215448	-6.18333	6.27643e-10	2.95619e-08
ENST00000254190	278.535	-1.40713	0.22758	-6.18299	6.28979e-10	2.96074e-08
ENST00000309791	409.482	-2.83991	0.459342	-6.18256	6.30719e-10	2.96542e-08
ENST00000550635	7.65198	-4.27474	0.691412	-6.18263	6.30428e-10	2.96542e-08
ENST00000307650	226.305	2.76927	0.447997	6.18145	6.35157e-10	2.98108e-08
ENST00000368720	146.63	1.581	0.255759	6.18161	6.34511e-10	2.98108e-08
ENST00000618518	92.213	1.8104	0.292877	6.18145	6.35171e-10	2.98108e-08
ENST00000296490	1031.18	-1.30687	0.21143	-6.18108	6.36638e-10	2.9862e-08
ENST00000459676	8.3782	-3.84534	0.622162	-6.1806	6.38568e-10	2.99349e-08
ENST00000438980	680.605	2.42059	0.391724	6.17932	6.43766e-10	3.01608e-08
ENST00000294072	2208.76	2.10157	0.340119	6.17892	6.45412e-10	3.02202e-08
ENST00000301057	1618.39	2.96286	0.479521	6.17879	6.4596e-10	3.0228e-08
ENST00000264605	46.1486	2.86002	0.462926	6.17814	6.48599e-10	3.03113e-08
ENST00000329665	30.286	-1.02333	0.165638	-6.17807	6.48882e-10	3.03113e-08
ENST00000343762	153.246	-1.0897	0.176406	-6.17722	6.52399e-10	3.04578e-08
ENST00000299563	184.953	-1.71063	0.276931	-6.17711	6.52874e-10	3.04617e-08
ENST00000373484	98.2243	-1.41113	0.228534	-6.17471	6.62831e-10	3.08905e-08
ENST00000648615	39.2604	-2.8933	0.468776	-6.17204	6.74165e-10	3.14003e-08
ENST00000262241	233.359	-1.25345	0.203097	-6.1717	6.75589e-10	3.14299e-08
ENST00000342556	311.791	2.74681	0.44506	6.17176	6.75323e-10	3.14299e-08
ENST00000356244	1997.76	1.6895	0.273778	6.17104	6.78419e-10	3.15431e-08
ENST00000512093	154.997	-1.4554	0.235853	-6.17079	6.79502e-10	3.15567e-08
ENST00000519359	19.1308	2.61775	0.424212	6.17085	6.79219e-10	3.15567e-08
ENST00000377526	1490.04	1.66235	0.269429	6.16989	6.83371e-10	3.17178e-08
ENST00000559447	107.797	-1.82251	0.295392	-6.16979	6.8379e-10	3.17188e-08
ENST00000426361	70.2889	-1.96911	0.319199	-6.16891	6.87623e-10	3.18715e-08
ENST00000608611	1154.29	1.97815	0.320667	6.16885	6.87883e-10	3.18715e-08
ENST00000497145	68.6844	-3.36062	0.544894	-6.16747	6.93925e-10	3.21327e-08
ENST00000525402	91.9203	1.60707	0.26061	6.16656	6.97898e-10	3.2298e-08
ENST00000296677	18.0505	-3.23681	0.524982	-6.16556	7.02319e-10	3.24837e-08
ENST00000644178	19.7973	-2.89824	0.47014	-6.16463	7.06487e-10	3.26575e-08
ENST00000565010	227.875	1.99303	0.323363	6.16346	7.11733e-10	3.28809e-08
ENST00000398571	569.713	-2.2755	0.369262	-6.16228	7.1703e-10	3.31064e-08
ENST00000162044	995.443	2.59057	0.420495	6.16076	7.23978e-10	3.34079e-08
ENST00000372728	5.78268	3.12564	0.50736	6.16061	7.24671e-10	3.34205e-08
ENST00000358697	33.2018	-1.34401	0.21817	-6.16039	7.25674e-10	3.34474e-08
ENST00000261489	88.2309	-1.24745	0.202615	-6.15675	7.42546e-10	3.41854e-08
ENST00000355238	511.681	-1.46817	0.238549	-6.1546	7.5266e-10	3.4631e-08
ENST00000343632	421.199	1.90603	0.309721	6.15402	7.55436e-10	3.47387e-08
ENST00000230122	90.7267	-1.82143	0.296064	-6.15215	7.64379e-10	3.51297e-08
ENST00000563197	238.469	2.1756	0.353695	6.15105	7.69696e-10	3.53536e-08
ENST00000269321	7369.39	1.43547	0.233377	6.15086	7.70633e-10	3.53763e-08
ENST00000232607	42.5639	-1.70162	0.276716	-6.14934	7.78044e-10	3.56527e-08
ENST00000372677	7.42489	-5.88754	0.957416	-6.14941	7.7773e-10	3.56527e-08
ENST00000618200	316.907	2.17614	0.35388	6.14937	7.77892e-10	3.56527e-08
ENST00000366600	62.7598	-1.69557	0.275937	-6.14475	8.00871e-10	3.66377e-08
ENST00000376629	339.685	2.407	0.39175	6.14423	8.03503e-10	3.6737e-08
ENST00000427199	66.5128	-2.19161	0.356736	-6.14351	8.07185e-10	3.6863e-08
ENST00000530192	203.282	2.07701	0.338082	6.14353	8.07086e-10	3.6863e-08
ENST00000306688	478.178	1.94972	0.317393	6.14292	8.10198e-10	3.69794e-08
ENST00000296953	186.813	-1.86947	0.304354	-6.14242	8.12749e-10	3.70746e-08
ENST00000330710	433.956	1.36013	0.221478	6.14116	8.1921e-10	3.73479e-08
ENST00000404767	3776.88	1.85735	0.302534	6.13931	8.28833e-10	3.7765e-08
ENST00000505615	180.105	-2.08705	0.339961	-6.1391	8.2989e-10	3.77915e-08
ENST00000473100	5.41711	-3.77629	0.61524	-6.13791	8.36116e-10	3.80533e-08
ENST00000309982	50.6261	-2.69847	0.439724	-6.13673	8.42362e-10	3.83157e-08
ENST00000253699	229.809	-1.07198	0.174708	-6.13587	8.46963e-10	3.8481e-08
ENST00000392568	295.01	2.64113	0.430439	6.1359	8.46791e-10	3.8481e-08
ENST00000461645	12.2596	-2.69642	0.43956	-6.13436	8.55002e-10	3.88241e-08
ENST00000369762	2334.94	1.07589	0.175418	6.13327	8.60901e-10	3.90697e-08
ENST00000251822	403.599	1.97103	0.321385	6.13291	8.62847e-10	3.91357e-08
ENST00000317378	423.194	2.40538	0.392265	6.13203	8.67671e-10	3.93321e-08
ENST00000262580	1608.56	2.76027	0.45025	6.13052	8.75918e-10	3.96834e-08
ENST00000414990	37.6042	-2.2748	0.371088	-6.13008	8.78329e-10	3.977e-08
ENST00000336787	42.3186	-2.1441	0.349819	-6.12917	8.83361e-10	3.99482e-08
ENST00000340611	1765.56	2.5094	0.409424	6.1291	8.83771e-10	3.99482e-08
ENST00000614314	29.4948	-1.37867	0.224936	-6.12917	8.83411e-10	3.99482e-08
ENST00000399002	65.9543	-2.29164	0.373903	-6.12897	8.84505e-10	3.99588e-08
ENST00000316610	42.4173	-1.32007	0.215447	-6.12712	8.94817e-10	4.04017e-08
ENST00000219281	621.565	1.26644	0.206711	6.12665	8.97513e-10	4.05004e-08
ENST00000412285	326.331	-1.61768	0.264077	-6.12577	9.02456e-10	4.07004e-08
ENST00000407689	133.928	1.37598	0.224653	6.12494	9.07175e-10	4.08901e-08
ENST00000025301	244.348	-2.1059	0.343906	-6.12348	9.15523e-10	4.12431e-08
ENST00000280734	144.1	1.28631	0.21008	6.12296	9.18554e-10	4.13562e-08
ENST00000513458	85.7697	-1.46764	0.239722	-6.12223	9.2273e-10	4.1507e-08
ENST00000578618	24.6043	-2.61311	0.426826	-6.1222	9.22945e-10	4.1507e-08
ENST00000394975	2676.08	1.3455	0.219847	6.12019	9.34655e-10	4.19625e-08
ENST00000638043	17.5016	-7.37026	1.20425	-6.12022	9.3446e-10	4.19625e-08
ENST00000320610	90.7218	-1.67415	0.273554	-6.12001	9.35694e-10	4.19855e-08
ENST00000264228	359.002	1.1332	0.185169	6.1198	9.36954e-10	4.20184e-08
ENST00000297268	94921.1	-1.74648	0.285478	-6.11775	9.49039e-10	4.25171e-08
ENST00000534853	702.15	2.14687	0.350925	6.11774	9.49142e-10	4.25171e-08
ENST00000376834	60.3749	-1.82244	0.29796	-6.11639	9.5719e-10	4.28535e-08
ENST00000217455	375.436	2.1391	0.349747	6.11615	9.58642e-10	4.28944e-08
ENST00000546834	3190.9	1.38925	0.227174	6.11535	9.63434e-10	4.30846e-08
ENST00000464171	34.7922	-2.23395	0.365335	-6.11479	9.6684e-10	4.32127e-08
ENST00000290607	149.445	-2.40045	0.392581	-6.11453	9.68394e-10	4.32578e-08
ENST00000407997	81.0891	-1.21424	0.198621	-6.11337	9.75487e-10	4.35503e-08
ENST00000620312	535.451	-1.33518	0.218407	-6.11326	9.76182e-10	4.35568e-08
ENST00000392351	1696.13	2.07644	0.339672	6.11308	9.77271e-10	4.3581e-08
ENST00000277900	1338.38	-1.55622	0.254653	-6.11117	9.89057e-10	4.40438e-08
ENST00000370978	18.5158	-2.86189	0.468296	-6.11127	9.88391e-10	4.40438e-08
ENST00000410053	107.248	-1.40223	0.229456	-6.11113	9.89307e-10	4.40438e-08
ENST00000264265	83.7534	-1.92873	0.315633	-6.11068	9.92092e-10	4.41431e-08
ENST00000252595	995.322	1.58722	0.259767	6.11016	9.95306e-10	4.42614e-08
ENST00000356205	2173.53	1.06811	0.174823	6.10966	9.98466e-10	4.43771e-08
ENST00000234831	119.269	-1.56031	0.255434	-6.10847	1.00593e-09	4.4684e-08
ENST00000476253	93.6309	2.67021	0.437146	6.10829	1.00707e-09	4.47094e-08
ENST00000263846	115.119	-4.43235	0.725651	-6.1081	1.00825e-09	4.47371e-08
ENST00000308385	50.1892	-2.62494	0.429847	-6.10667	1.01729e-09	4.50881e-08
ENST00000242783	2985.86	1.768	0.289559	6.10583	1.02265e-09	4.53004e-08
ENST00000636077	38.6426	1.74772	0.286252	6.10554	1.02456e-09	4.53598e-08
ENST00000316939	1771.09	2.39533	0.392353	6.10505	1.02772e-09	4.54489e-08
ENST00000422920	121.043	1.58269	0.259239	6.10511	1.02729e-09	4.54489e-08
ENST00000633934	14.3774	2.63674	0.431923	6.10466	1.03022e-09	4.55343e-08
ENST00000276925	159.036	-2.57111	0.421198	-6.10429	1.03257e-09	4.56129e-08
ENST00000358536	474.976	1.78851	0.293044	6.10321	1.03957e-09	4.58967e-08
ENST00000275954	610.991	-2.04445	0.335015	-6.10258	1.04371e-09	4.60538e-08
ENST00000318911	2037.61	2.11256	0.346234	6.10154	1.05054e-09	4.63297e-08
ENST00000371103	51.1996	-2.44548	0.400891	-6.10011	1.05995e-09	4.67186e-08
ENST00000338962	9.73716	2.03674	0.333939	6.09914	1.06639e-09	4.69768e-08
ENST00000221466	1101.51	1.96737	0.322582	6.0988	1.06866e-09	4.70506e-08
ENST00000202677	21.1297	-1.89311	0.310419	-6.09857	1.07023e-09	4.70936e-08
ENST00000262738	13.5195	-2.95633	0.484789	-6.09817	1.07287e-09	4.71837e-08
ENST00000373991	220.733	2.33522	0.382984	6.09744	1.07782e-09	4.73411e-08
ENST00000452226	5.08461	3.44424	0.564873	6.09738	1.07823e-09	4.73411e-08
ENST00000524717	227.58	-2.06366	0.338442	-6.09753	1.07717e-09	4.73411e-08
ENST00000389629	382.584	-1.46063	0.23959	-6.09635	1.08519e-09	4.76206e-08
ENST00000389005	206.105	-1.48186	0.243111	-6.09539	1.09172e-09	4.78804e-08
ENST00000374012	309.224	-1.83769	0.30154	-6.09435	1.09883e-09	4.8166e-08
ENST00000497395	50.7514	-4.03602	0.662306	-6.09389	1.10201e-09	4.82789e-08
ENST00000522934	1179	1.51565	0.248752	6.09301	1.10806e-09	4.85171e-08
ENST00000376572	1322.53	1.56758	0.25736	6.091	1.1221e-09	4.91048e-08
ENST00000322272	93.3383	2.25023	0.369509	6.08978	1.13067e-09	4.94526e-08
ENST00000401672	197.029	1.53433	0.251989	6.08888	1.13702e-09	4.97033e-08
ENST00000607882	44.3184	-1.06529	0.174994	-6.08756	1.14646e-09	5.00607e-08
ENST00000439461	24.9438	-1.94939	0.320246	-6.08716	1.14931e-09	5.0158e-08
ENST00000409379	168.59	1.68168	0.276328	6.08582	1.15894e-09	5.05504e-08
ENST00000394883	36.7351	8.84345	1.45357	6.08397	1.17243e-09	5.11106e-08
ENST00000369966	168.801	1.25203	0.205808	6.08345	1.17623e-09	5.12485e-08
ENST00000585673	233.033	1.92813	0.316957	6.08327	1.17757e-09	5.12786e-08
ENST00000473429	17.7302	-1.56761	0.25773	-6.08235	1.18436e-09	5.15463e-08
ENST00000462640	130.191	2.66502	0.438208	6.08163	1.18966e-09	5.17484e-08
ENST00000359655	127.054	-1.38242	0.227346	-6.0807	1.19656e-09	5.20203e-08
ENST00000341356	6169.11	2.31739	0.381148	6.08003	1.20157e-09	5.22095e-08
ENST00000470827	178.9	1.158	0.190494	6.07895	1.20974e-09	5.25361e-08
ENST00000394532	256.001	2.92427	0.48109	6.07843	1.21363e-09	5.26762e-08
ENST00000344698	34.9055	-2.08681	0.343325	-6.07824	1.2151e-09	5.27112e-08
ENST00000523374	10.8262	-2.27132	0.373697	-6.07797	1.2171e-09	5.27692e-08
ENST00000507754	2992.47	2.47478	0.407209	6.07741	1.22138e-09	5.29259e-08
ENST00000443656	1200.74	2.4239	0.398897	6.07652	1.22818e-09	5.31919e-08
ENST00000344862	67.6027	-2.10213	0.345951	-6.07639	1.2292e-09	5.32068e-08
ENST00000648338	19.2935	-2.9441	0.484598	-6.07535	1.23718e-09	5.35233e-08
ENST00000529006	445.408	-1.15001	0.189295	-6.07526	1.23788e-09	5.35246e-08
ENST00000262238	607.112	-1.26186	0.207781	-6.07302	1.25527e-09	5.42471e-08
ENST00000322128	158.05	-1.50049	0.247098	-6.07245	1.25971e-09	5.44092e-08
ENST00000521891	375.643	-1.92245	0.316619	-6.07179	1.26495e-09	5.46063e-08
ENST00000617207	261.698	1.78284	0.293643	6.07146	1.26754e-09	5.46884e-08
ENST00000307998	5039.08	1.45617	0.239943	6.0688	1.28866e-09	5.55692e-08
ENST00000326756	112.052	-1.86561	0.307468	-6.06767	1.29782e-09	5.5934e-08
ENST00000369109	2061.06	2.38565	0.393253	6.06644	1.30778e-09	5.63023e-08
ENST00000455909	27.452	-2.94028	0.484677	-6.06646	1.30759e-09	5.63023e-08
ENST00000300087	270.184	-1.80142	0.296962	-6.06614	1.31018e-09	5.63753e-08
ENST00000632424	1499.99	1.79009	0.295101	6.06604	1.31102e-09	5.63808e-08
ENST00000343218	609.061	-3.45553	0.56967	-6.06585	1.31259e-09	5.64178e-08
ENST00000507821	9.98003	2.25991	0.372593	6.06536	1.31656e-09	5.65583e-08
ENST00000591784	582.01	3.13429	0.516799	6.06482	1.32104e-09	5.67202e-08
ENST00000313899	25.4196	-1.83311	0.302257	-6.06473	1.32177e-09	5.67206e-08
ENST00000493960	146.663	-1.83218	0.302312	-6.06056	1.35651e-09	5.81487e-08
ENST00000252744	117.554	-1.86891	0.308469	-6.05867	1.37252e-09	5.88035e-08
ENST00000308860	227.691	2.68561	0.443294	6.05831	1.37555e-09	5.89017e-08
ENST00000234677	1958.1	-1.27144	0.209944	-6.05612	1.39442e-09	5.96685e-08
ENST00000318037	104.251	-1.8849	0.311242	-6.05606	1.39496e-09	5.96685e-08
ENST00000327300	747.827	-1.23131	0.203322	-6.05595	1.39596e-09	5.96792e-08
ENST00000511963	4.79002	-5.50332	0.908777	-6.05574	1.39771e-09	5.9722e-08
ENST00000309212	43422.9	2.55312	0.42164	6.05523	1.4022e-09	5.98497e-08
ENST00000369750	35.9005	-1.63631	0.270254	-6.05473	1.40658e-09	6.00043e-08
ENST00000265742	464.542	-1.70535	0.281677	-6.05428	1.41043e-09	6.01365e-08
ENST00000254661	241.776	3.47258	0.57361	6.0539	1.41378e-09	6.02472e-08
ENST00000470411	76.7922	2.58847	0.427692	6.05219	1.42889e-09	6.08583e-08
ENST00000600906	50.0728	2.06022	0.340413	6.0521	1.4297e-09	6.08603e-08
ENST00000303210	544.629	1.90717	0.315144	6.05175	1.43285e-09	6.09619e-08
ENST00000304842	540.642	-1.48418	0.245277	-6.05106	1.43894e-09	6.11883e-08
ENST00000229330	73.6621	-1.65825	0.274069	-6.05048	1.44411e-09	6.13755e-08
ENST00000357727	20.0833	-2.93398	0.484936	-6.05025	1.44626e-09	6.14339e-08
ENST00000326153	2106.66	2.08626	0.344872	6.04937	1.45414e-09	6.1736e-08
ENST00000518815	120.888	-1.25075	0.20681	-6.04782	1.46821e-09	6.22998e-08
ENST00000333486	1158.07	1.20052	0.198548	6.04649	1.48031e-09	6.27731e-08
ENST00000436459	77.5788	-1.00819	0.166741	-6.04643	1.48094e-09	6.27731e-08
ENST00000605057	578.926	-1.22417	0.202465	-6.04633	1.48187e-09	6.27792e-08
ENST00000473967	34.4325	2.12405	0.35134	6.04558	1.48877e-09	6.30047e-08
ENST00000360476	150.547	1.9777	0.327242	6.04354	1.50766e-09	6.37702e-08
ENST00000359933	333.867	-1.88592	0.312105	-6.04259	1.51657e-09	6.4113e-08
ENST00000434634	63.4738	-1.16188	0.192297	-6.04212	1.52102e-09	6.42668e-08
ENST00000315323	1724.93	2.38083	0.394153	6.04038	1.53753e-09	6.49301e-08
ENST00000040738	305.928	-2.14356	0.354885	-6.04014	1.53982e-09	6.49923e-08
ENST00000251473	1218.7	1.76571	0.292336	6.04001	1.54109e-09	6.50114e-08
ENST00000310343	149.433	-2.47338	0.409572	-6.03895	1.5512e-09	6.54032e-08
ENST00000649063	1839.29	9.12435	1.51125	6.03763	1.56396e-09	6.59066e-08
ENST00000367468	78.7359	-2.53221	0.419415	-6.03748	1.56543e-09	6.59336e-08
ENST00000370801	225.235	-1.57942	0.261643	-6.03653	1.57459e-09	6.62841e-08
ENST00000370272	164.818	-1.2174	0.201684	-6.0362	1.5779e-09	6.63883e-08
ENST00000242209	3630.64	-1.21685	0.20168	-6.03357	1.60375e-09	6.74144e-08
ENST00000568107	48.0307	-1.63055	0.270247	-6.03355	1.60398e-09	6.74144e-08
ENST00000287078	259.924	2.14945	0.356328	6.03223	1.61714e-09	6.7932e-08
ENST00000643585	627.248	-1.81869	0.301512	-6.0319	1.62042e-09	6.80338e-08
ENST00000567254	263.866	2.14279	0.355378	6.02961	1.64353e-09	6.89679e-08
ENST00000329285	8.75248	-2.58404	0.428657	-6.02823	1.65769e-09	6.95252e-08
ENST00000262384	284.715	-1.03126	0.1711	-6.02724	1.66787e-09	6.99154e-08
ENST00000361671	133.615	-1.18901	0.197332	-6.02542	1.68675e-09	7.06697e-08
ENST00000262301	316.201	1.39029	0.230811	6.02349	1.7069e-09	7.14443e-08
ENST00000497424	87.0315	-1.63682	0.271739	-6.02348	1.70703e-09	7.14443e-08
ENST00000505872	9.8283	5.22735	0.867936	6.02274	1.71487e-09	7.17345e-08
ENST00000284274	144.036	-1.49988	0.249061	-6.02214	1.72122e-09	7.19624e-08
ENST00000361361	693.262	1.37975	0.22913	6.02168	1.72617e-09	7.21316e-08
ENST00000471705	16.1913	-2.65251	0.440528	-6.02119	1.73137e-09	7.23107e-08
ENST00000375731	60.1739	-1.76161	0.292603	-6.02046	1.73919e-09	7.25994e-08
ENST00000583776	37.1934	1.56126	0.259405	6.01863	1.75903e-09	7.33889e-08
ENST00000295025	61.6991	-2.18802	0.363577	-6.01804	1.76542e-09	7.35784e-08
ENST00000532320	63.4673	1.3942	0.231666	6.01812	1.76459e-09	7.35784e-08
ENST00000261226	7.96837	-6.23522	1.03627	-6.01697	1.77708e-09	7.40259e-08
ENST00000372235	151.925	2.43998	0.405588	6.01591	1.78879e-09	7.44745e-08
ENST00000381647	317.197	-2.01372	0.334741	-6.01574	1.79068e-09	7.45144e-08
ENST00000542922	57.3429	-1.72381	0.286577	-6.01516	1.79705e-09	7.47403e-08
ENST00000381151	255.007	-2.15155	0.357838	-6.01263	1.82533e-09	7.58772e-08
ENST00000373191	83.1598	-2.21728	0.368805	-6.01208	1.83163e-09	7.6099e-08
ENST00000506123	573.218	-2.42803	0.404024	-6.00963	1.85951e-09	7.7217e-08
ENST00000462114	3.45642	-4.00185	0.66592	-6.00951	1.86089e-09	7.72344e-08
ENST00000578845	87.8823	1.89596	0.315531	6.00879	1.86913e-09	7.75358e-08
ENST00000260386	10.1923	2.55246	0.42486	6.00776	1.88099e-09	7.79467e-08
ENST00000553222	4.30771	-4.57742	0.761918	-6.00777	1.88097e-09	7.79467e-08
ENST00000359003	342.435	-1.35899	0.226268	-6.00609	1.90053e-09	7.87152e-08
ENST00000169293	13.6851	-3.90748	0.65064	-6.0056	1.90629e-09	7.89076e-08
ENST00000622831	87.9912	1.87678	0.312509	6.00552	1.90715e-09	7.89076e-08
ENST00000156825	338.289	2.54211	0.42332	6.00517	1.91127e-09	7.90368e-08
ENST00000253692	646.723	-1.59324	0.265353	-6.00422	1.92258e-09	7.94632e-08
ENST00000567895	263.599	1.06266	0.177042	6.00231	1.94529e-09	8.03601e-08
ENST00000471714	400.039	-3.04538	0.507419	-6.00171	1.95255e-09	8.06182e-08
ENST00000449260	53.2955	7.13968	1.18963	6.00161	1.95365e-09	8.0622e-08
ENST00000403263	82.1006	-1.86274	0.310452	-6.00008	1.97214e-09	8.1343e-08
ENST00000305536	158.121	-1.23419	0.205703	-5.99987	1.9747e-09	8.14063e-08
ENST00000233190	178.42	-1.40542	0.23426	-5.9994	1.98044e-09	8.16006e-08
ENST00000239231	495.014	-1.51701	0.252937	-5.99758	2.00279e-09	8.23938e-08
ENST00000263035	146.823	-1.18897	0.198238	-5.99769	2.00148e-09	8.23938e-08
ENST00000397606	37.4802	-5.98231	0.997581	-5.99681	2.01225e-09	8.26549e-08
ENST00000415287	97.7122	3.02414	0.50428	5.99694	2.01067e-09	8.26549e-08
ENST00000618838	386.402	1.24928	0.208359	5.99581	2.02477e-09	8.31264e-08
ENST00000301264	1488.54	1.52377	0.254145	5.99568	2.0263e-09	8.31461e-08
ENST00000544117	27.081	-2.43702	0.406496	-5.99519	2.03249e-09	8.33572e-08
ENST00000263847	496.241	-1.11927	0.186738	-5.99379	2.05001e-09	8.40323e-08
ENST00000216489	40.5144	-1.13512	0.189387	-5.99365	2.05182e-09	8.40607e-08
ENST00000559066	264.907	1.48429	0.247647	5.99357	2.05281e-09	8.40607e-08
ENST00000260379	12618.7	1.12744	0.188125	5.99304	2.05954e-09	8.42498e-08
ENST00000590235	33.9622	8.72907	1.45653	5.99304	2.05948e-09	8.42498e-08
ENST00000587883	5.28752	5.27781	0.880731	5.99253	2.06596e-09	8.4469e-08
ENST00000325167	970.303	2.02027	0.337138	5.99242	2.06738e-09	8.44836e-08
ENST00000261267	5.26363	-5.38709	0.899039	-5.99206	2.07204e-09	8.45871e-08
ENST00000417956	220.663	-3.13136	0.522578	-5.99214	2.071e-09	8.45871e-08
ENST00000233057	343.896	-1.83131	0.305673	-5.99108	2.08448e-09	8.49996e-08
ENST00000543473	228.119	-1.59035	0.265453	-5.99109	2.08438e-09	8.49996e-08
ENST00000648745	290.463	1.58442	0.264466	5.99102	2.08534e-09	8.49996e-08
ENST00000414706	28.8285	-2.27569	0.379966	-5.98921	2.10864e-09	8.59051e-08
ENST00000561903	98.6385	1.05088	0.175506	5.98775	2.12769e-09	8.6637e-08
ENST00000519697	38.9144	2.87899	0.480906	5.98659	2.14287e-09	8.71659e-08
ENST00000649813	2429.14	1.80538	0.301568	5.98662	2.14247e-09	8.71659e-08
ENST00000573034	308.834	-1.0506	0.1755	-5.98633	2.14626e-09	8.72594e-08
ENST00000305626	42.5546	-2.22484	0.371664	-5.98617	2.14837e-09	8.73006e-08
ENST00000330198	60.352	-2.15362	0.359831	-5.98508	2.16279e-09	8.78416e-08
ENST00000538183	64.3304	-1.60631	0.268396	-5.98486	2.16581e-09	8.79193e-08
ENST00000541774	807.115	1.2071	0.201701	5.98462	2.16889e-09	8.79998e-08
ENST00000596604	10.2374	2.54643	0.425514	5.98437	2.17232e-09	8.80938e-08
ENST00000496573	5.18695	-3.50174	0.585198	-5.98386	2.17912e-09	8.83247e-08
ENST00000441699	8.24042	-5.54059	0.926018	-5.98324	2.18743e-09	8.85714e-08
ENST00000621955	641.135	3.23543	0.540748	5.98325	2.18724e-09	8.85714e-08
ENST00000478691	22.9535	-1.88078	0.314346	-5.98315	2.18857e-09	8.85727e-08
ENST00000314392	511.436	1.91684	0.320407	5.9825	2.19745e-09	8.88867e-08
ENST00000435070	81.7796	-1.12958	0.188833	-5.98192	2.20522e-09	8.91107e-08
ENST00000296564	358.608	-1.95357	0.326608	-5.98139	2.21241e-09	8.9356e-08
ENST00000322764	4300.95	1.3427	0.224494	5.98103	2.21725e-09	8.94845e-08
ENST00000452789	89.9611	2.86612	0.479205	5.98099	2.21784e-09	8.94845e-08
ENST00000618655	368.082	1.16069	0.194082	5.98042	2.22566e-09	8.97544e-08
ENST00000370746	72.8951	-2.33055	0.389739	-5.97977	2.23452e-09	9.00659e-08
ENST00000409858	999.268	1.35869	0.227232	5.97929	2.2411e-09	9.02857e-08
ENST00000484713	252.2	1.72351	0.288266	5.97887	2.2469e-09	9.04734e-08
ENST00000343090	390.372	-1.17007	0.195707	-5.97868	2.24949e-09	9.0532e-08
ENST00000534313	833.888	2.38285	0.398621	5.97774	2.2625e-09	9.10096e-08
ENST00000379540	181.585	-1.09597	0.183357	-5.97725	2.26934e-09	9.12388e-08
ENST00000353533	236.604	-1.20493	0.201649	-5.97537	2.29565e-09	9.22501e-08
ENST00000297632	142.787	-1.36812	0.228971	-5.97511	2.29938e-09	9.23533e-08
ENST00000497964	17.207	-2.55674	0.427926	-5.97473	2.30474e-09	9.25217e-08
ENST00000341068	242.914	-1.32892	0.222461	-5.97372	2.31904e-09	9.3049e-08
ENST00000367500	48.1628	-1.74633	0.29235	-5.97342	2.32326e-09	9.3163e-08
ENST00000428149	63.7024	-1.55931	0.261045	-5.97336	2.32422e-09	9.3163e-08
ENST00000388712	544.847	-2.37976	0.398521	-5.9715	2.35086e-09	9.41835e-08
ENST00000613478	207.552	1.34688	0.225577	5.97082	2.36059e-09	9.45255e-08
ENST00000269593	34811.9	1.53984	0.257901	5.97065	2.36306e-09	9.4577e-08
ENST00000478947	90.7404	-3.0011	0.502654	-5.9705	2.36524e-09	9.46168e-08
ENST00000325144	121.738	-1.83792	0.307865	-5.96989	2.3741e-09	9.49236e-08
ENST00000389363	28.9154	2.43612	0.408109	5.96929	2.38289e-09	9.51794e-08
ENST00000433197	121.148	-1.95655	0.327766	-5.96935	2.38201e-09	9.51794e-08
ENST00000310597	264.447	2.16435	0.362692	5.96746	2.40969e-09	9.61534e-08
ENST00000314400	77.9044	-2.26379	0.379586	-5.96384	2.4638e-09	9.82634e-08
ENST00000540447	87.4317	-2.11571	0.354849	-5.96229	2.48721e-09	9.91472e-08
ENST00000332290	376.332	-1.10965	0.186129	-5.96173	2.49587e-09	9.93932e-08
ENST00000605265	8.40603	-2.36496	0.396756	-5.96076	2.51069e-09	9.99331e-08
ENST00000634710	596.216	2.0825	0.349384	5.9605	2.5147e-09	1.00043e-07
ENST00000402029	427.455	1.96825	0.330247	5.95994	2.52329e-09	1.00334e-07
ENST00000298068	91.5687	-2.20993	0.370851	-5.95908	2.53659e-09	1.00813e-07
ENST00000373178	498.826	1.36011	0.228244	5.959	2.53785e-09	1.00813e-07
ENST00000606848	32.8041	1.82376	0.306112	5.95781	2.55635e-09	1.01497e-07
ENST00000373233	274.128	-2.17264	0.364707	-5.95724	2.56539e-09	1.01805e-07
ENST00000367658	210.625	-1.93385	0.324636	-5.95699	2.56927e-09	1.01909e-07
ENST00000223428	79.6568	-1.66993	0.280359	-5.9564	2.57848e-09	1.02223e-07
ENST00000225614	1301.12	3.04018	0.510481	5.95552	2.59249e-09	1.02727e-07
ENST00000440675	5.93548	-4.12453	0.692589	-5.95523	2.59707e-09	1.02833e-07
ENST00000587950	960.596	2.87791	0.483261	5.95519	2.59774e-09	1.02833e-07
ENST00000461525	113.913	-2.90945	0.488593	-5.95476	2.6046e-09	1.03053e-07
ENST00000435366	1245.35	1.5699	0.263644	5.95463	2.60666e-09	1.03083e-07
ENST00000321196	87.9572	-3.47331	0.583345	-5.95413	2.61464e-09	1.03348e-07
ENST00000616327	610.718	2.42262	0.406902	5.95381	2.61969e-09	1.03496e-07
ENST00000474033	11087.3	2.54975	0.428297	5.95324	2.62886e-09	1.03755e-07
ENST00000409535	208.912	-1.09581	0.184112	-5.95185	2.65121e-09	1.04586e-07
ENST00000361127	78.5771	-2.02114	0.339665	-5.95038	2.6752e-09	1.0548e-07
ENST00000300651	248.348	-2.30157	0.38686	-5.94938	2.69163e-09	1.06075e-07
ENST00000225525	5764.97	1.19888	0.201525	5.94904	2.69714e-09	1.06239e-07
ENST00000519911	782.931	1.19135	0.200269	5.94873	2.70224e-09	1.06388e-07
ENST00000356056	267.079	-2.08468	0.350504	-5.94768	2.71975e-09	1.07025e-07
ENST00000356151	138.234	-1.99299	0.335114	-5.9472	2.72764e-09	1.07282e-07
ENST00000295718	22.9952	-7.76344	1.30556	-5.94643	2.74048e-09	1.07734e-07
ENST00000372829	394.346	-1.33371	0.224295	-5.94621	2.74418e-09	1.07826e-07
ENST00000306749	30739.6	2.11799	0.356199	5.94609	2.74627e-09	1.07855e-07
ENST00000356341	143.756	-1.11114	0.186888	-5.94547	2.75659e-09	1.08207e-07
ENST00000619718	4821.84	1.90106	0.319878	5.94307	2.79731e-09	1.09751e-07
ENST00000344318	541.486	2.23122	0.375442	5.94292	2.79982e-09	1.09795e-07
ENST00000372870	125.805	1.94736	0.327712	5.94231	2.8103e-09	1.10152e-07
ENST00000264703	897.176	2.27904	0.383548	5.94199	2.81587e-09	1.10316e-07
ENST00000316157	353.793	-1.25068	0.210485	-5.94188	2.81765e-09	1.10332e-07
ENST00000528630	40.692	8.98988	1.51305	5.94158	2.82294e-09	1.10484e-07
ENST00000419735	34.7863	-2.41058	0.405721	-5.94149	2.82444e-09	1.10489e-07
ENST00000261951	128.502	-1.51012	0.254171	-5.94135	2.82679e-09	1.10526e-07
ENST00000329841	339.608	-3.37565	0.568179	-5.94117	2.82998e-09	1.10597e-07
ENST00000298564	323.08	1.35046	0.227347	5.94007	2.84897e-09	1.11284e-07
ENST00000462940	251.226	1.95718	0.329509	5.93968	2.85574e-09	1.11439e-07
ENST00000343053	1932.4	1.97859	0.333159	5.93887	2.86998e-09	1.11941e-07
ENST00000309033	79.9941	-1.99423	0.335846	-5.93792	2.88664e-09	1.1248e-07
ENST00000533861	190.716	1.30361	0.219568	5.93718	2.89972e-09	1.12935e-07
ENST00000493209	40.5611	2.71354	0.45714	5.93592	2.92204e-09	1.13748e-07
ENST00000255304	85.1471	-1.93143	0.325394	-5.93567	2.92645e-09	1.13809e-07
ENST00000484347	6.72129	-3.26932	0.550785	-5.93573	2.92536e-09	1.13809e-07
ENST00000494864	70.2442	-4.9247	0.829763	-5.93507	2.93721e-09	1.14116e-07
ENST00000253727	2508.54	2.02473	0.34121	5.93398	2.95671e-09	1.14817e-07
ENST00000632618	76.0118	2.30406	0.388395	5.93225	2.98803e-09	1.15977e-07
ENST00000380794	40.6936	2.55157	0.430134	5.93204	2.99187e-09	1.16069e-07
ENST00000328724	278.916	-1.71853	0.289751	-5.93105	3.01004e-09	1.16717e-07
ENST00000573745	5.75698	4.68745	0.79053	5.9295	3.03855e-09	1.17766e-07
ENST00000370094	30.8891	-3.21438	0.54215	-5.92895	3.04877e-09	1.18104e-07
ENST00000391959	44.4204	-8.71413	1.47017	-5.92729	3.07983e-09	1.1925e-07
ENST00000334678	1509.77	1.73964	0.293519	5.92685	3.08805e-09	1.19462e-07
ENST00000521670	4.78622	-5.49395	0.926961	-5.92683	3.08832e-09	1.19462e-07
ENST00000393384	34.6831	1.7073	0.288068	5.92674	3.09006e-09	1.19471e-07
ENST00000577745	37.16	1.43264	0.241748	5.92616	3.10092e-09	1.19833e-07
ENST00000229633	94.3768	-2.01757	0.340469	-5.92585	3.10686e-09	1.20004e-07
ENST00000374415	27.3838	-1.48791	0.251157	-5.92422	3.13791e-09	1.21145e-07
ENST00000392086	371.741	1.14731	0.193672	5.92396	3.14285e-09	1.21277e-07
ENST00000373225	1036.15	2.5027	0.422481	5.92381	3.14564e-09	1.21326e-07
ENST00000410092	334.803	-1.71907	0.290227	-5.9232	3.15741e-09	1.21721e-07
ENST00000577226	49.4626	-1.69881	0.286812	-5.92306	3.16001e-09	1.21762e-07
ENST00000367202	224.147	1.79924	0.303782	5.9228	3.16505e-09	1.21897e-07
ENST00000438011	1035.64	1.74643	0.294883	5.92244	3.17198e-09	1.22105e-07
ENST00000357731	160.348	2.15202	0.363512	5.92008	3.21785e-09	1.23751e-07
[truncated: 14,467 more rows]
